# Supplementary material for: Information can explain the dynamics of group order in animal collective behaviour
Source: Nat Commun. 2020 Jun 1;11:2737. doi: 10.1038/s41467-020-16578-x (PMC7264142; doi:10.1038/s41467-020-16578-x)
Supplement: Supplementary file 4 — Supplementary Data 1 [file 41467_2020_16578_MOESM4_ESM.csv]

Group	Trial	Presentation	Fish	Individual_Identity	First_Responder	RelMdn_Speed	RelMdn_Distance_to_Centroid	RelMdn_Distance_to_Stimulus	RelMdn_Bearing_to_Stimulus	RelMdn_Prop_Occluded	Rel_Prop_Convex_Hull_Edge	Rel_Length
4	1	1	1	4_1	0	0.445957725	1.564190567	0.925474214	1.702627764	0.770053476	2	1.05518007
4	1	1	2	4_2	0	0.72761134	1.034175452	1.005162242	1.077999496	1.080213905	2	1.043101381
4	1	1	3	4_3	0	0.091342994	0.815849692	0.984580878	0.745956517	1.454545455	0	0.940716728
4	1	1	4	4_4	0	1.26656227	2.336540686	1.020296711	0.801513172	0.267379677	2	1.14775967
4	1	1	5	4_5	0	1.633063585	0.22904291	1.00725905	1.143888204	1.465240643	0	0.846431902
4	1	1	6	4_6	0	0.205608855	0.47374631	0.978504008	0.375705498	0.973262033	0	0.965371464
4	1	1	7	4_7	0	1.392964421	0.920231603	1.056375418	1.116984271	1.144385026	2	0.919188241
4	1	1	8	4_8	1	2.236888809	0.626222779	1.022347479	1.035325077	0.844919784	0	1.082250544
4	1	2	1	4_1	0	0.980606204	0.952613079	1.019376966	1.086265478	1.150610582	1.3	1.05518007
4	1	2	2	4_2	0	0.510808738	0.996311017	0.992142484	1.092469048	0.651289011	1.3	1.043101381
4	1	2	3	4_3	0	0.422179798	1.487219308	0.908811609	0.946447942	0.857530528	1.3	0.940716728
4	1	2	4	4_4	0	0.405269759	1.009263441	1.054573558	1.062011351	1.074626866	0.9	1.14775967
4	1	2	5	4_5	0	1.367983713	0.303072335	0.978462193	1.152257099	0.933514247	0	0.846431902
4	1	2	6	4_6	0	0.769823678	1.266401995	0.942681745	0.815413084	1.215739484	1.3	0.965371464
4	1	2	7	4_7	0	0.526730039	1.426840817	1.0678005	1.008838378	1.020352781	1.3	0.919188241
4	1	2	8	4_8	1	3.016598071	0.558278006	1.036150946	0.836297619	1.096336501	0.6	1.082250544
4	1	3	1	4_1	0	0.899640242	1.446474945	0.940880257	1.204447311	1.056818181	1.283950617	1.05518007
4	1	3	2	4_2	0	0.852939058	0.24689316	1.016067882	1.142162876	0.772727273	0	1.043101381
4	1	3	3	4_3	0	1.123935367	0.759917394	1.052608518	1.147215798	0.738636366	1.283950617	0.940716728
4	1	3	4	4_4	0	0.889167836	1.012356367	1.000470149	1.157734471	1.079545455	1.283950617	1.14775967
4	1	3	5	4_5	0	1.32913604	1.258374937	1.049575484	1.14359504	0.965909091	1.283950617	0.846431902
4	1	3	6	4_6	0	1.268893895	0.913627043	0.923547638	0.459926061	0.897727271	1.283950617	0.965371464
4	1	3	7	4_7	0	0.237368503	1.021281494	1.024961355	0.795042491	1.613636362	0.296296296	0.919188241
4	1	3	8	4_8	1	1.398919059	1.34107466	0.991888717	0.949875952	0.875000001	1.283950617	1.082250544
4	1	4	1	4_1	0	0.232453916	2.354619139	1.007483881	1.902217303	0.235988202	1.6	1.05518007
4	1	4	2	4_2	0	0.851948398	1.00959233	0.987979758	0.83566187	1.887905602	0	1.043101381
4	1	4	3	4_3	0	1.249643723	0.426086707	1.032327008	1.188211812	1.179941003	0	0.940716728
4	1	4	4	4_4	0	1.458921804	1.276723079	0.977877364	0.403152808	0.495575222	1.6	1.14775967
4	1	4	5	4_5	0	1.528632108	0.867036924	1.078113925	1.064783205	0.77876106	1.6	0.846431902
4	1	4	6	4_6	0	1.138459763	0.756083803	0.942004537	1.037383976	0.908554572	1.6	0.965371464
4	1	4	7	4_7	0	1.348456385	1.114131728	1.00101942	0.632117779	1.604719764	1.6	0.919188241
4	1	4	8	4_8	1	0.191483902	0.195726289	0.973194109	0.936471247	0.908554572	0	1.082250544
4	1	5	1	4_1	0	0.411410208	0.905121342	1.040572755	1.02167497	1.217758985	1.6	1.05518007
4	1	5	2	4_2	0	0.233975853	1.476427082	1.019765321	0.45004882	0.63424947	1.6	1.043101381
4	1	5	3	4_3	0	2.196849713	1.651082985	0.927726267	1.197667583	0.47357294	1.6	0.940716728
4	1	5	4	4_4	0	0.23631927	0.951722912	1.018565701	1.106598832	1.09936575	0	1.14775967
4	1	5	5	4_5	0	0.321153757	0.147370481	1.005458052	0.971266622	1.758985201	0	0.846431902
4	1	5	6	4_6	0	1.797762954	0.720575663	0.967372637	0.990336913	1.150105709	0	0.965371464
4	1	5	7	4_7	0	2.052604005	1.392909516	0.985565171	1.225195943	0.422832981	1.6	0.919188241
4	1	5	8	4_8	1	0.749924241	0.754790019	1.034974096	1.037210317	1.243128963	1.6	1.082250544
4	1	6	1	4_1	0	0.012064532	2.558725297	0.873677944	0.666303332	0.517412934	1.333333333	1.05518007
4	1	6	2	4_2	1	0.97703297	0.041438378	0.973200188	1.334581278	1.054726366	0	1.043101381
4	1	6	3	4_3	0	0.732500676	0.901688381	1.147108342	1.65247994	1.671641788	1.333333333	0.940716728
4	1	6	4	4_4	0	1.398183351	1.339142271	0.738742132	0.52482525	0.577114431	1.333333333	1.14775967
4	1	6	5	4_5	0	1.563038939	0.703078384	1.104207405	1.083719956	0.935323386	1.333333333	0.846431902
4	1	6	6	4_6	0	1.406359846	0.585393318	1.095214684	1.363137229	1.771144276	0	0.965371464
4	1	6	7	4_7	0	1.771557257	0.964518187	0.958924533	0.894382001	0.756218908	1.333333333	0.919188241
4	1	6	8	4_8	0	0.139262429	0.906015784	1.108924772	0.480571014	0.71641791	1.333333333	1.082250544
12	3	1	1	12_1	0	1.11942151	1.241283248	0.937408948	0.394974974	1.422969189	1.209302326	1.075855806
12	3	1	2	12_2	0	0.938012735	1.120048013	1.05299631	1.504920242	1.075630254	1.209302326	0.945822087
12	3	1	3	12_3	0	0.747285656	0.568653931	1.000794809	1.749055487	1.154061624	1.209302326	0.947503847
12	3	1	4	12_4	1	1.38440302	1.406293078	0.912318638	0.505454773	0.492997198	1.209302326	0.909092438
12	3	1	5	12_5	0	0.856070527	0.77994497	1.043878374	1.228078919	1.243697478	0	1.077604837
12	3	1	6	12_6	0	1.553547469	0.425045836	1.032969155	0.750373495	0.313725491	1.209302326	1.08137198
12	3	1	7	12_7	0	0.767670946	1.076874428	0.922772544	0.610490809	1.355742297	0.744186047	0.993113191
12	3	1	8	12_8	0	0.633588137	1.381856495	1.096861223	1.256651302	0.941176469	1.209302326	0.969635815
12	3	2	1	12_1	1	0.797523685	1.604512952	0.976532087	1.170720438	0.622754492	1.6	1.075855806
12	3	2	2	12_2	0	1.143119205	1.879268657	1.013317907	0.813724718	0.622754492	1.6	0.945822087
12	3	2	3	12_3	0	0.989009574	1.246224669	1.015809172	1.250122824	0.795209581	1.6	0.947503847
12	3	2	4	12_4	0	0.86921956	0.3222097	1.009895727	1.033396516	1.868263472	0	0.909092438
12	3	2	5	12_5	0	0.908449283	1.618712602	0.971414811	0.712163604	0.728143711	1.6	1.077604837
12	3	2	6	12_6	0	1.388891446	0.503682973	1.027153154	1.034003306	0.996407185	1.6	1.08137198
12	3	2	7	12_7	0	1.138479515	0.12699172	0.998730206	1.014403561	1.226347306	0	0.993113191
12	3	2	8	12_8	0	0.765307732	0.698396728	0.987146937	0.971465033	1.140119761	0	0.969635815
12	3	6	1	12_1	0	1.451154008	3.016044989	0.724533791	1.720794616	0.274143302	1.575757576	1.075855806
12	3	6	2	12_2	0	0.625784752	0.317989289	0.9542705	1.365218135	0.947040498	0	0.945822087
12	3	6	3	12_3	0	0.637982704	0.758001018	1.084866981	0.79859175	1.607476634	1.575757576	0.947503847
12	3	6	4	12_4	1	0.272036066	0.657233	1.075550788	0.322224603	1.408099689	0.121212121	0.909092438
12	3	6	5	12_5	0	1.487253261	0.268038422	1.019382986	1.350216391	1.133956388	0	1.077604837
12	3	6	6	12_6	0	0.179282106	1.036349747	1.010957673	0.05921232	1.121495327	1.575757576	1.08137198
12	3	6	7	12_7	0	1.968891542	0.716760785	1.067598003	1.090928383	0.63551402	1.575757576	0.993113191
12	3	6	8	12_8	0	1.377615562	1.22958275	1.062839278	1.292813803	0.872274141	1.575757576	0.969635815
6	6	1	1	6_1	0	0.789905591	1.165754544	0.995198406	0.933424602	1.429097604	1.142857143	1.081000274
6	6	1	2	6_2	1	0.848432519	1.76209991	1.030759485	0.684577176	0.383057089	1.650793651	0.964462199
6	6	1	3	6_3	0	0.743584949	0.597539662	0.99826109	0.89892149	1.1786372	0	0.976222313
6	6	1	4	6_4	0	0.191485446	0.820731011	1.047682486	1.034325243	0.707182319	1.650793651	0.934497164
6	6	1	5	6_5	0	1.378564613	1.477127334	0.8568655	1.30621259	0.883977903	1.650793651	0.957552302
6	6	1	6	6_6	0	1.245422612	0.596447372	1.027168264	1.019461881	1.104972374	0.253968254	0.89755579
6	6	1	7	6_7	0	1.357212465	0.269969219	1.019942428	1.007972747	1.090239413	0	1.002931723
6	6	1	8	6_8	0	1.445391805	1.310330947	1.02412234	1.115104271	1.222836098	1.650793651	1.185778235
6	6	2	1	6_1	0	1.381073308	1.193855937	1.017217118	0.494768668	0.609929076	1.3	1.081000274
6	6	2	2	6_2	1	0.700774051	0.954149299	1.041413839	0.731681493	1.290780143	1.3	0.964462199
6	6	2	3	6_3	0	1.341296927	1.249599511	1.047998576	1.208873445	0.907801419	1.3	0.976222313
6	6	2	4	6_4	0	1.196472844	0.776422903	1.043047234	0.495232675	1.617021278	0.7	0.934497164
6	6	2	5	6_5	0	0.216089029	1.709241217	1.005332502	1.619698849	0.638297872	1.3	0.957552302
6	6	2	6	6_6	0	0.75951605	0.442122435	0.956009988	1.56815138	1.276595744	0	0.89755579
6	6	2	7	6_7	0	0.838196551	1.245877123	0.843664083	1.349701713	0.794326243	1.3	1.002931723
6	6	2	8	6_8	0	1.566581241	0.428731574	1.045316659	0.531891777	0.865248224	0.8	1.185778235
6	6	3	1	6_1	0	0.657071322	0.462910103	0.974464803	0.202360561	1.166287018	0	1.081000274
6	6	3	2	6_2	0	0.56050131	0.986172439	0.99478067	1.945531855	0.783599086	1.212121212	0.964462199
6	6	3	3	6_3	1	2.27213471	1.73103624	0.997344325	0.666646146	0.455580863	1.575757576	0.976222313
6	6	3	4	6_4	0	0.394613332	0.501795349	1.057131345	0.490270231	0.728929385	1.575757576	0.934497164
6	6	3	5	6_5	0	0.71639026	1.481913558	0.93972897	1.689093886	0.838268794	1.575757576	0.957552302
6	6	3	6	6_6	0	0.164960029	0.6050476	1.027369055	1.002762	1.056947608	0	0.89755579
6	6	3	7	6_7	0	2.134393475	1.346949002	1.016626953	0.808613739	0.728929385	1.575757576	1.002931723
6	6	3	8	6_8	0	1.099935562	0.88417571	0.992553879	1.194721583	2.241457862	0.484848485	1.185778235
6	6	4	1	6_1	1	1.723718851	0.910223628	0.991497784	0.988914847	1.067385444	0.307692308	1.081000274
6	6	4	2	6_2	0	0.755866729	0.914380612	1.056797229	1.0002093	0.894878708	1.333333333	0.964462199
6	6	4	3	6_3	0	0.634573634	1.112461605	0.997823836	1.16167393	0.916442048	1.025641026	0.976222313
6	6	4	4	6_4	0	1.120927679	0.508754411	1.020416111	0.812641389	1.444743934	0	0.934497164
6	6	4	5	6_5	0	1.480605022	1.135541313	0.963526624	1.069858942	1.153638813	1.333333333	0.957552302
6	6	4	6	6_6	0	0.933664178	0.956719987	0.937506678	1.014262053	0.938005392	1.333333333	0.89755579
6	6	4	7	6_7	0	0.498282708	1.070867912	1.041234768	0.858136346	0.603773586	1.333333333	1.002931723
6	6	4	8	6_8	0	0.8523612	1.391050532	0.99119697	1.094303193	0.981132076	1.333333333	1.185778235
6	6	6	1	6_1	0	0.447255008	0.575014724	1.078367905	0.599955998	2.092307691	0	1.081000274
6	6	6	2	6_2	1	0.033180136	0.460253561	1.051668295	0.554792954	1.051748251	0	0.964462199
6	6	6	3	6_3	0	1.596177977	0.72299395	1.102914818	1.365413708	1.711888112	0.701754386	0.976222313
6	6	6	4	6_4	0	0.8130235	0.859698344	1.123312793	0.537577767	0.928671331	1.824561404	0.934497164
6	6	6	5	6_5	0	1.418027729	0.475188497	1.002452457	1.630559858	0.604195804	1.824561404	0.957552302
6	6	6	6	6_6	0	0.858222635	0.175584672	1.015410277	0.979795505	1.130069932	0	0.89755579
6	6	6	7	6_7	0	2.407827732	2.267517109	0.942354335	1.109161289	0.29090909	1.824561404	1.002931723
6	6	6	8	6_8	0	0.426285283	2.463749143	0.683519119	1.222742922	0.190209789	1.824561404	1.185778235
7	7	1	1	7_1	1	1.245668243	1.52384032	1.057680798	0.957031651	0.649446494	1.350649351	0.907238934
7	7	1	2	7_2	0	0.524122559	0.496360115	1.050892327	1.178372434	0.516605165	1.142857143	0.926148248
7	7	1	3	7_3	0	0.915423814	0.679744236	0.968865039	1.039175167	1.638376384	0	1.045929906
7	7	1	4	7_4	0	1.186217341	1.320703372	0.956773773	1.018755221	0.856088561	1.350649351	1.116465727
7	7	1	5	7_5	0	1.010831601	0.875885499	0.993563717	1.006686781	1.313653137	1.350649351	1.041712721
7	7	1	6	7_6	0	1.035432732	1.496509388	0.954732699	0.993099105	0.767527674	1.350649351	0.981447787
7	7	1	7	7_7	0	0.770956104	0.791271994	0.952017252	1.062298584	1.476014763	0.103896104	0.924039655
7	7	1	8	7_8	0	1.311347606	0.815685077	1.065474396	0.744581056	0.782287823	1.350649351	1.057017022
7	7	2	1	7_1	0	0.373885768	0.894513078	1.077184771	0.822362876	1.133105804	0.352941176	0.907238934
7	7	2	2	7_2	0	0.760450014	0.675748525	1.014619759	1.052428496	1.32423208	1.529411765	0.926148248
7	7	2	3	7_3	0	1.343181758	1.481394111	0.837965486	1.172443322	0.668941979	1.529411765	1.045929906
7	7	2	4	7_4	0	0.766920133	1.758223098	0.763011767	1.316518787	0.668941979	1.529411765	1.116465727
7	7	2	5	7_5	0	1.207629274	0.476432922	1.003708298	1.191598266	1.228668942	0	1.041712721
7	7	2	6	7_6	1	1.090514291	0.623365308	1.075278736	0.790027424	1.187713312	0	0.981447787
7	7	2	7	7_7	0	1.024244069	0.832505167	1.110000394	0.979519306	1.105802048	1.529411765	0.924039655
7	7	2	8	7_8	0	1.433174694	1.257817791	1.118230788	0.675101523	0.682593857	1.529411765	1.057017022
7	7	3	1	7_1	0	0.860499404	0.310761281	0.940189739	0.656331731	1.05311778	0	0.907238934
7	7	3	2	7_2	0	0.401550252	0.754996819	1.030775772	0.170733361	1.847575059	0	0.926148248
7	7	3	3	7_3	0	0.357583408	0.693322055	1.145595975	0.425260532	0.997690531	1.333333333	1.045929906
7	7	3	4	7_4	0	1.384505365	1.757911648	0.924924106	2.670388825	0.905311777	1.333333333	1.116465727
7	7	3	5	7_5	1	1.928854785	0.98723199	0.819507436	0.406108236	0.424942264	1.333333333	1.041712721
7	7	3	6	7_6	0	0.696697711	1.797713259	0.969276491	2.661878201	0.702078525	1.333333333	0.981447787
7	7	3	7	7_7	0	1.550399663	0.845405816	1.018548479	0.469585852	0.997690531	1.333333333	0.924039655
7	7	3	8	7_8	0	0.819909411	0.852657132	1.151182002	0.539713262	1.071593533	1.333333333	1.057017022
7	7	4	1	7_1	0	0.154540096	0.793880879	0.962687884	0.598289952	1.102702705	0	0.907238934
7	7	4	2	7_2	0	1.354730808	0.904359818	1.124206479	1.018278044	0.756756755	1.6	0.926148248
7	7	4	3	7_3	0	1.430602547	1.562554223	0.806501764	1.780908478	0.886486487	1.6	1.045929906
7	7	4	4	7_4	0	0.144592702	1.770756269	0.916009271	0.166635386	0.56216216	1.6	1.116465727
7	7	4	5	7_5	1	1.726161771	1.196323725	1.092268586	0.776336926	0.84324324	1.6	1.041712721
7	7	4	6	7_6	0	1.189228483	0.865247041	1.101176395	1.222835449	1.102702705	1.6	0.981447787
7	7	4	7	7_7	0	1.231217725	0.228886281	0.998599867	1.45794479	1.2972973	0	0.924039655
7	7	4	8	7_8	0	0.768925868	0.677991764	0.998549753	0.978770975	1.448648647	0	1.057017022
7	7	5	1	7_1	1	1.707545792	0.496012832	1.028846078	1.102428921	1.195402296	0	0.907238934
7	7	5	2	7_2	0	0.615953794	1.030735572	0.945520945	0.398789513	1.425287355	1.333333333	0.926148248
7	7	5	3	7_3	0	1.590767835	1.964678105	0.883754181	1.872853273	0.57471264	1.333333333	1.045929906
7	7	5	4	7_4	0	0.462797726	1.327115594	0.879847209	0.944580837	0.666666671	1.333333333	1.116465727
7	7	5	5	7_5	0	1.105598269	1.156205722	1.085380864	1.060116617	0.643678163	1.333333333	1.041712721
7	7	5	6	7_6	0	0.278551848	0.653913579	1.097836273	0.208184778	0.735632185	1.333333333	0.981447787
7	7	5	7	7_7	0	1.216293523	0.664366312	1.114875975	0.743433583	1.402298848	1.333333333	0.924039655
7	7	5	8	7_8	0	1.022491214	0.706972284	0.963938475	1.669612478	1.356321841	0	1.057017022
7	7	6	1	7_1	0	0.648721559	0.239136732	1.01562212	1.086971125	0.473197782	0	0.907238934
7	7	6	2	7_2	0	0.093878074	1.311179255	0.963686734	0.664910549	1.360443624	1.793103448	0.926148248
7	7	6	3	7_3	0	2.037672848	1.499832254	1.101437692	1.210087196	0.532347504	1.793103448	1.045929906
7	7	6	4	7_4	0	0.963034121	1.270180718	0.964664465	0.55623879	2.099815153	1.655172414	1.116465727
7	7	6	5	7_5	0	0.502622984	0.776056001	0.979412769	0.765088913	1.005545286	0.137931034	1.041712721
7	7	6	6	7_6	0	1.522443466	1.602293738	0.999607276	1.558151813	0.561922368	1.793103448	0.981447787
7	7	6	7	7_7	1	1.53140799	0.560890561	0.980828639	0.545560942	1.212569316	0.827586207	0.924039655
7	7	6	8	7_8	0	0.700218958	0.740430742	0.994740306	1.612990672	0.754158966	0	1.057017022
5	8	2	1	5_1	0	0.669815805	0.6709333	1.084498868	0.80395206	1.066666664	1.142857143	0.95007559
5	8	2	2	5_2	0	1.423103771	1.070165608	1.033442249	1.105920852	0.717948717	1.142857143	0.948537572
5	8	2	3	5_3	1	0.551752595	1.175866418	1.025655557	0.855912214	1.005128205	1.142857143	1.017468737
5	8	2	4	5_4	0	0.646753274	1.072780658	1.072668573	0.617163251	1.169230767	1.142857143	1.083114137
5	8	2	5	5_5	0	0.888621616	1.312071246	0.854293597	1.338082599	1.210256411	1.142857143	0.920363881
5	8	2	6	5_6	0	1.400392812	1.7501243	0.887921179	1.274801171	0.553846154	1.142857143	0.994817928
5	8	2	7	5_7	0	1.165459919	0.126509233	0.978505644	0.915112966	1.4974359	0	1.025578286
5	8	2	8	5_8	0	1.254100208	0.821549238	1.063014332	1.089054888	0.779487183	1.142857143	1.060043868
5	8	3	1	5_1	0	1.885133963	1.747248407	0.891993526	0.599698729	0.533333332	1.368421053	0.95007559
5	8	3	2	5_2	0	0.248109432	1.196317097	1.047308734	0.75115211	0.812121211	1.368421053	0.948537572
5	8	3	3	5_3	0	2.109885786	0.687019786	0.94896208	0.420563574	0.993939395	1.263157895	1.017468737
5	8	3	4	5_4	1	1.713157224	0.764125136	0.997362292	0.578687037	1.224242426	0.631578947	1.083114137
5	8	3	5	5_5	0	0.783099781	0.894878788	0.922210233	1.933030489	0.78787879	0.631578947	0.920363881
5	8	3	6	5_6	0	0.814314019	0.671937117	1.05959701	1.294869774	1.563636362	0	0.994817928
5	8	3	7	5_7	0	0.300717738	1.178669741	1.056077375	0.276666947	0.618181819	1.368421053	1.025578286
5	8	3	8	5_8	0	0.145582057	0.859803928	1.076488749	2.14533134	1.466666666	1.368421053	1.060043868
5	8	4	1	5_1	1	0.153669799	0.892640682	1.062342213	0.366111444	1.093247588	1.529411765	0.95007559
5	8	4	2	5_2	0	0.203852322	1.578245436	0.99051654	0.076250244	0.707395499	1.529411765	0.948537572
5	8	4	3	5_3	0	1.447805052	0.563850753	0.938557907	1.341763925	1.247588422	0.352941176	1.017468737
5	8	4	4	5_4	0	1.795189421	0.83883932	0.976184541	1.279397676	1.067524118	0	1.083114137
5	8	4	5	5_5	0	1.170581469	1.183041059	1.05969316	1.505405662	0.720257237	1.529411765	0.920363881
5	8	4	6	5_6	0	0.618435736	0.861714172	1.08313444	1.074441234	1.08038585	1.529411765	0.994817928
5	8	4	7	5_7	0	0.60397539	1.553904391	0.892645827	1.188245948	0.720257237	1.529411765	1.025578286
5	8	4	8	5_8	0	2.006490811	0.527764187	0.996925372	1.168383867	1.363344049	0	1.060043868
5	8	5	1	5_1	1	1.637491734	0.750391641	0.961548368	0.282781919	0.892156864	0.533333333	0.95007559
5	8	5	2	5_2	0	0.732882611	0.854069318	1.029522063	0.270826661	0.892156864	1.733333333	0.948537572
5	8	5	3	5_3	0	1.096402228	0.972327914	0.951117259	0.922851405	0.950980391	1.733333333	1.017468737
5	8	5	4	5_4	0	0.34845026	0.924476752	0.976367393	1.127502144	1.147058824	0.533333333	1.083114137
5	8	5	5	5_5	0	0.341800211	0.999990827	0.97387802	1.920050568	1.039215685	1.733333333	0.920363881
5	8	5	6	5_6	0	2.018583655	2.399131272	1.072131202	1.061935201	0.401960785	1.733333333	0.994817928
5	8	5	7	5_7	0	0.410577325	0.351458286	1.002918599	0.993787339	1.588235295	0	1.025578286
5	8	5	8	5_8	0	1.413811976	0.748153989	1.032517096	1.420264763	1.088235293	0	1.060043868
5	8	6	1	5_1	1	1.526255526	2.168509169	1.12645736	0.950149609	0.261096604	1.424657534	0.95007559
5	8	6	2	5_2	0	0.079128376	0.481237418	0.964252392	1.074964538	1.148825067	0	0.948537572
5	8	6	3	5_3	0	0.213416455	0.272666707	1.003106957	0.224963716	0.866840733	0	1.017468737
5	8	6	4	5_4	0	1.348784655	0.750561692	0.952514534	1.217806306	1.53524804	0.98630137	1.083114137
5	8	6	5	5_5	0	0.967337976	0.848788789	0.940847377	1.171772008	2.099216709	1.424657534	0.920363881
5	8	6	6	5_6	0	2.087405475	1.025631313	1.06147191	1.068869237	0.668407311	1.315068493	0.994817928
5	8	6	7	5_7	0	0.624758533	1.442049731	0.893211727	1.206578524	0.76240209	1.424657534	1.025578286
5	8	6	8	5_8	0	1.152913003	1.010555181	1.058137742	1.084896061	0.657963446	1.424657534	1.060043868
3	9	1	1	3_1	0	1.446487022	1.359400699	1.074997834	1.059212013	0.549707604	1.575757576	1.051775695
3	9	1	2	3_2	1	1.247186804	0.906380602	0.930328908	0.977323521	1.263157895	1.575757576	1.01468266
3	9	1	3	3_3	0	0.283166356	1.127331946	0.938672052	0.953108785	1.216374269	1.090909091	1.058495447
3	9	1	4	3_4	0	0.475382904	0.14307631	0.993423197	0.781421675	1.216374269	0	1.051708497
3	9	1	5	3_5	0	1.490759236	1.365959209	0.971777475	0.698194055	0.69005848	1.575757576	0.893727111
3	9	1	6	3_6	0	0.956892458	0.580156023	1.015319352	1.251431398	1.005847954	0	1.034438733
3	9	1	7	3_7	0	0.85731865	0.75189176	0.990228092	1.014605836	1.345029238	0.606060606	1.02745019
3	9	1	8	3_8	0	1.24280657	1.765803451	1.08525309	1.264702716	0.713450291	1.575757576	0.867721668
3	9	2	1	3_1	1	1.990133903	1.799330712	1.11724161	0.58341505	0.460111316	1.575757576	1.051775695
3	9	2	2	3_2	0	0.551678044	0.633706461	0.980959209	1.20393718	1.899814473	0.727272727	1.01468266
3	9	2	3	3_3	0	0.834671024	0.477393834	1.00499203	1.164149541	0.80148423	0	1.058495447
3	9	2	4	3_4	0	1.145562096	1.430186938	0.973720531	1.210213682	0.875695733	1.575757576	1.051708497
3	9	2	5	3_5	0	1.148351917	1.15568381	0.890744272	1.325190572	0.84601113	1.575757576	0.893727111
3	9	2	6	3_6	0	1.082513341	0.745669522	0.986991803	0.561150256	1.558441559	0.96969697	1.034438733
3	9	2	7	3_7	0	0.139509779	0.935603904	1.108885462	0.876174404	0.623376625	1.575757576	1.02745019
3	9	2	8	3_8	0	1.107579897	0.822424818	0.936465083	1.075769316	0.935064935	0	0.867721668
3	9	3	1	3_1	1	1.270952783	0.608760404	1.017379885	0.656804858	1.349527665	0.848484848	1.051775695
3	9	3	2	3_2	0	0.693862831	0.731027271	0.98823887	1.166672252	1.047233467	0.121212121	1.01468266
3	9	3	3	3_3	0	1.177919511	2.260486951	0.944185256	1.260747894	0.356275305	1.575757576	1.058495447
3	9	3	4	3_4	0	1.044350076	0.550815608	1.016078459	1.05319073	1.597840756	0.727272727	1.051708497
3	9	3	5	3_5	0	1.207890482	0.612921494	1.032637444	1.042346297	0.518218623	1.575757576	0.893727111
3	9	3	6	3_6	0	0.690552083	0.37323115	1.008138978	1.01552257	2.36437247	0	1.034438733
3	9	3	7	3_7	0	0.668918001	1.614824827	0.989753382	0.6665308	0.388663968	1.575757576	1.02745019
3	9	3	8	3_8	0	1.245554234	1.247932295	1.003587727	1.138184599	0.377867746	1.575757576	0.867721668
3	9	4	1	3_1	1	1.472624048	1.285360039	1.041937311	0.891846065	0.903225808	1.181818182	1.051775695
3	9	4	2	3_2	0	0.917532587	0.591664105	1.034798393	0.985217992	0.744416873	1.181818182	1.01468266
3	9	4	3	3_3	0	0.510913911	0.646901201	0.972484486	1.124174208	1.220843675	0	1.058495447
3	9	4	4	3_4	0	0.287880102	1.698681446	1.021585869	0.490146888	0.516129031	1.181818182	1.051708497
3	9	4	5	3_5	0	1.653415077	0.574571001	0.952994121	1.32632567	1.05210918	1.181818182	0.893727111
3	9	4	6	3_6	0	1.41051414	0.632640081	0.971772465	0.923971481	1.320099255	0.909090909	1.034438733
3	9	4	7	3_7	0	0.363750663	1.176147693	0.985091289	1.342492625	0.923076923	1.181818182	1.02745019
3	9	4	8	3_8	0	1.383369472	1.394034433	1.019336065	0.915825071	1.320099255	1.181818182	0.867721668
3	9	5	1	3_1	1	0.635795732	1.288645815	1.085542826	0.761320603	0.759776532	1.155555556	1.051775695
3	9	5	2	3_2	0	0.855765672	0.651144787	1.089065146	0.86962626	0.804469273	1.155555556	1.01468266
3	9	5	3	3_3	0	0.689251189	1.528472489	0.947748402	1.233355457	0.938547488	1.155555556	1.058495447
3	9	5	4	3_4	0	1.475994288	1.152934365	0.927594834	1.128039393	1.005586592	1.155555556	1.051708497
3	9	5	5	3_5	0	1.055774462	0.911626856	1.115659646	0.707496841	0.648044696	1.155555556	0.893727111
3	9	5	6	3_6	0	1.047782242	0.646795491	1.048410693	0.895318264	1.139664807	1.066666667	1.034438733
3	9	5	7	3_7	0	1.224978123	1.358852762	0.86111098	1.236546193	1.094972066	1.155555556	1.02745019
3	9	5	8	3_8	0	1.014658292	0.461527434	0.924867473	1.168296988	1.608938547	0	0.867721668
3	9	6	1	3_1	1	1.616533087	1.041413036	1.104916325	1.144635181	1.265474551	1.386666667	1.051775695
3	9	6	2	3_2	0	0.363279452	0.947695282	1.094588155	1.184596569	1.771664373	0.746666667	1.01468266
3	9	6	3	3_3	0	1.502776493	0.81316448	0.945690788	1.390747236	0.451169189	1.28	1.058495447
3	9	6	4	3_4	0	0.158010706	0.776181962	1.069754336	0.468191917	0.858321872	1.386666667	1.051708497
3	9	6	5	3_5	0	1.156776222	0.587247337	1.049996011	0.234134215	1.496561211	0.426666667	0.893727111
3	9	6	6	3_6	0	0.070566526	1.059251155	0.987599092	1.395973092	0.715268227	1.386666667	1.034438733
3	9	6	7	3_7	0	0.753058676	0.580426657	0.953305257	0.718186898	1.122420906	0	1.02745019
3	9	6	8	3_8	0	2.378998838	2.194620092	0.794150037	1.463534893	0.319119672	1.386666667	0.867721668
1	10	1	1	1_1	0	0.621496428	0.405473281	0.949391648	0.340727738	0.817204299	0	1.09843321
1	10	1	2	1_2	1	0.894956771	0.893119926	1.054272166	0.887180559	1.146953404	1.444444444	1.107440737
1	10	1	3	1_3	0	0.833092435	0.537129737	1.048312578	1.161525092	1.318996418	1.444444444	0.916827618
1	10	1	4	1_4	0	1.015656	1.928336993	0.777861754	1.032744898	0.430107525	1.444444444	0.956945756
1	10	1	5	1_5	0	1.343609914	1.34455386	0.837759521	0.378962418	0.602150539	0.777777778	1.061363774
1	10	1	6	1_6	0	0.763548246	0.38376601	1.045319422	1.046884943	1.734767025	0	1.14360942
1	10	1	7	1_7	0	1.439894833	0.96126311	1.112457293	1.874920589	1.175627241	1.444444444	0.915580422
1	10	1	8	1_8	0	1.087745375	1.546357083	1.174625617	1.277053763	0.774193548	1.444444444	0.799799063
1	10	2	1	1_1	0	0.79068442	0.642402442	1.013159644	0.925378164	1.58435208	0	1.09843321
1	10	2	2	1_2	0	1.083784863	1.726250521	0.898547967	1.354191903	0.606356968	1.405405405	1.107440737
1	10	2	3	1_3	0	1.175142386	0.96983329	1.034522405	1.042407052	1.05623472	1.405405405	0.916827618
1	10	2	4	1_4	0	0.552434626	1.977162966	0.926277043	1.411289902	0.508557456	1.405405405	0.956945756
1	10	2	5	1_5	1	1.115977668	0.452738068	1.044279476	0.723846046	1.310513448	0.972972973	1.061363774
1	10	2	6	1_6	0	1.510528495	0.388644073	0.985660043	0.92375637	1.40831296	0	1.14360942
1	10	2	7	1_7	0	0.930650136	1.1409807	1.035718611	0.644862575	0.488997552	1.405405405	0.915580422
1	10	2	8	1_8	0	0.840797406	0.701987941	1.06183481	0.974267988	1.036674816	1.405405405	0.799799063
1	10	3	1	1_1	0	1.066496571	1.946396278	0.842492968	1.030989945	0.681818182	1.238095238	1.09843321
1	10	3	2	1_2	0	0.960950194	0.866288625	1.076076589	0.925156782	0.984848487	1.238095238	1.107440737
1	10	3	3	1_3	0	0.992839561	0.221960424	1.020937825	1.107647863	1.181818183	0	0.916827618
1	10	3	4	1_4	0	0.178376918	0.88962401	1.107290215	1.053641707	1.166666667	1.238095238	0.956945756
1	10	3	5	1_5	1	1.077584504	1.240239285	0.831431049	1.011177797	0.878787878	1.238095238	1.061363774
1	10	3	6	1_6	0	1.212001867	1.086181893	0.901064831	1.027307131	0.681818182	1.238095238	1.14360942
1	10	3	7	1_7	0	1.745948523	0.832125856	1.1076001	0.863485804	1.545454543	0.571428571	0.915580422
1	10	3	8	1_8	0	0.765801862	0.917183628	1.113106423	0.980592971	0.878787878	1.238095238	0.799799063
1	10	4	1	1_1	0	0.792429219	1.656600727	0.961015435	1.160488751	1.091405185	1.333333333	1.09843321
1	10	4	2	1_2	0	1.530973928	0.241534875	1.009419139	1.124657087	1.222373806	0	1.107440737
1	10	4	3	1_3	0	0.203978776	1.014032498	1.023546758	0.707956943	1.047748978	0.615384615	0.916827618
1	10	4	4	1_4	0	0.472579231	1.486931451	0.986185189	1.376086367	0.72032742	1.333333333	0.956945756
1	10	4	5	1_5	1	1.27489904	1.472521439	0.993300076	0.642856305	0.796725785	1.333333333	1.061363774
1	10	4	6	1_6	0	0.097919941	0.71131762	0.947244681	1.017155379	1.113233287	1.333333333	1.14360942
1	10	4	7	1_7	0	2.600415293	0.945886316	1.048482878	0.662840035	0.884038199	1.333333333	0.915580422
1	10	4	8	1_8	0	1.026804572	0.471175074	1.030805843	1.307959132	1.124147339	0.717948718	0.799799063
1	10	5	1	1_1	0	0.864666833	0.538987161	1.018694602	1.120174174	1.838837515	0	1.09843321
1	10	5	2	1_2	0	1.858573008	1.43614792	0.861444593	1.374251535	0.517833553	1.350649351	1.107440737
1	10	5	3	1_3	0	0.132554979	0.897981856	0.96524057	0.124979156	1.331571995	1.246753247	0.916827618
1	10	5	4	1_4	0	0.163240781	0.927312195	0.994812923	1.164026809	1.162483489	1.350649351	0.956945756
1	10	5	5	1_5	1	2.05762723	2.442075344	1.057720971	0.903426809	0.327608982	1.350649351	1.061363774
1	10	5	6	1_6	0	1.167889992	0.722858752	1.042218732	1.082143285	1.247027742	1.350649351	1.14360942
1	10	5	7	1_7	0	0.185673987	0.328858836	1.000509696	1.335876834	0.99339498	0	0.915580422
1	10	5	8	1_8	0	1.569773189	0.705777936	1.059357913	0.895121398	0.581241745	1.350649351	0.799799063
9	11	1	1	9_1	0	0.805766522	0.408813271	0.991972803	1.095316032	2.14050822	0	0.93405025
9	11	1	2	9_2	0	0.996736061	1.301765408	0.998525682	0.861701347	0.765321376	1.333333333	1.056632227
9	11	1	3	9_3	0	1.143689506	0.581211007	1.025820769	1.230094647	1.207772797	0	1.08550039
9	11	1	4	9_4	0	1.117252192	0.531158494	0.961108231	0.993868283	1.303437968	1.333333333	1.116235649
9	11	1	5	9_5	0	0.943561746	1.124528312	1.020122852	1.257752919	0.502242154	1.333333333	0.805938799
9	11	1	6	9_6	0	0.461629183	2.139969399	0.988588539	0.529967107	0.29895366	1.333333333	1.025466101
9	11	1	7	9_7	1	1.392902089	0.623369359	0.955388729	0.975633764	0.908819132	1.333333333	0.938574365
9	11	1	8	9_8	0	1.1384627	1.28918475	1.058472394	1.055665901	0.872944694	1.333333333	1.037602219
9	11	2	1	9_1	0	1.09119482	1.300218743	0.973584581	1.371923827	0.817955113	1.3	0.93405025
9	11	2	2	9_2	0	0.238681656	1.095812762	1.019852209	1.095686037	0.638403991	1.3	1.056632227
9	11	2	3	9_3	0	1.056126483	0.760914206	1.106910284	0.80281915	1.496259349	1.3	1.08550039
9	11	2	4	9_4	0	1.465708561	0.792370088	1.139627132	0.888382028	0.738154615	1.3	1.116235649
9	11	2	5	9_5	0	1.002803266	2.117096056	0.62226678	1.46713657	0.598503738	1.3	0.805938799
9	11	2	6	9_6	0	0.607539624	0.598121372	1.066231829	0.726839968	1.715710724	0.2	1.025466101
9	11	2	7	9_7	1	1.214799705	0.584118764	1.101561928	0.888276938	1.097256859	0	0.938574365
9	11	2	8	9_8	0	1.323145885	0.75134801	0.969965258	0.758935481	0.897755611	1.3	1.037602219
9	11	3	1	9_1	0	1.115572913	2.19918734	0.884584949	1.108930879	0.276422763	1.793103448	0.93405025
9	11	3	2	9_2	0	0.718067822	0.454288442	0.957955042	0.988015998	1.300813007	0.827586207	1.056632227
9	11	3	3	9_3	0	1.107117074	1.288846142	1.075882249	0.809421569	1.00813008	1.793103448	1.08550039
9	11	3	4	9_4	0	1.229108802	1.176032907	0.943775822	1.074225381	0.56910569	0	1.116235649
9	11	3	5	9_5	0	0.840707063	0.594272571	1.048475293	0.933492041	1.333333335	1.793103448	0.805938799
9	11	3	6	9_6	0	1.080247166	0.090821315	1.001684614	0.990615015	1.577235771	0	1.025466101
9	11	3	7	9_7	1	0.738403699	1.505938007	1.050288292	1.284049575	0.617886182	1.793103448	0.938574365
9	11	3	8	9_8	0	1.170775463	0.690613275	1.03735374	0.811249542	1.317073171	0	1.037602219
9	11	4	1	9_1	1	1.099518645	2.156861471	0.914866503	1.569862182	0.315923567	1.793103448	0.93405025
9	11	4	2	9_2	0	0.580855642	0.388311232	1.024243908	0.818569303	1.661146498	0	1.056632227
9	11	4	3	9_3	0	1.180110805	2.391638567	0.957550728	1.048934534	0.305732483	1.793103448	1.08550039
9	11	4	4	9_4	0	0.395698714	1.194614257	1.039324216	1.314301666	0.397452228	1.793103448	1.116235649
9	11	4	5	9_5	0	1.295265418	0.732568173	1.035361406	0.927388079	1.019108281	1.793103448	0.805938799
9	11	4	6	9_6	0	1.369630955	0.300672028	0.976090686	0.836785236	1.049681529	0	1.025466101
9	11	4	7	9_7	0	1.055529159	0.288937157	1.018210537	0.6375145	1.589808916	0	0.938574365
9	11	4	8	9_8	0	1.023390662	0.546397115	1.034352016	0.846644501	1.661146498	0.827586207	1.037602219
9	11	5	1	9_1	0	0.83535454	1.091828929	0.966471454	1.250255688	0.580310883	1.142857143	0.93405025
9	11	5	2	9_2	0	1.115786703	0.416256006	1.04604877	0.895543459	0.74611399	1.142857143	1.056632227
9	11	5	3	9_3	0	0.230087289	0.517299137	0.992266716	0.999755257	1.823834194	0	1.08550039
9	11	5	4	9_4	0	1.252381512	1.931557312	0.833810902	1.429445613	0.497409329	1.142857143	1.116235649
9	11	5	5	9_5	0	1.183828064	0.838386435	1.067428171	0.834551374	0.7253886	1.142857143	0.805938799
9	11	5	6	9_6	0	0.950667594	1.20291344	1.014438881	0.894313556	1.430051816	1.142857143	1.025466101
9	11	5	7	9_7	1	1.063319295	1.521868546	1.056022202	0.686777121	0.829015543	1.142857143	0.938574365
9	11	5	8	9_8	0	1.368575002	0.479890195	1.023512905	1.009357931	1.367875645	1.142857143	1.037602219
9	11	6	1	9_1	0	1.720211895	1.495899659	0.955086589	1.754901048	0.772635814	1.142857143	0.93405025
9	11	6	2	9_2	0	0.664266167	0.330463076	1.029418987	1.677682903	1.175050304	0.263736264	1.056632227
9	11	6	3	9_3	1	1.713443732	0.669525636	1.057305975	0.743400622	1.062374245	1.142857143	1.08550039
9	11	6	4	9_4	0	0.983420272	1.144604064	0.960252201	0.503902358	1.158953724	1.142857143	1.116235649
9	11	6	5	9_5	0	1.079836309	0.794135452	1.01300522	0.77966384	0.917505029	1.054945055	0.805938799
9	11	6	6	9_6	0	0.535374559	1.152498891	0.923065809	1.004348122	1.142857143	1.142857143	1.025466101
9	11	6	7	9_7	0	0.398089372	0.525964299	1.060214984	0.455613796	1.271629778	0.967032967	0.938574365
9	11	6	8	9_8	0	0.905357695	1.886908922	1.001650235	1.080487311	0.498993964	1.142857143	1.037602219
10	12	1	1	10_1	0	1.400378412	1.21496352	0.916581393	1.177430136	0.974358975	1.529411765	1.014787065
10	12	1	2	10_2	0	1.410149673	0.823351591	1.054095516	0.623532363	0.687179487	1.529411765	0.937759979
10	12	1	3	10_3	0	1.54953514	1.484013709	0.931488288	0.461589019	0.461538461	1.529411765	1.027946432
10	12	1	4	10_4	0	0.747430815	0.149369693	1.00856435	1.259029317	1.374358973	0	0.903586961
10	12	1	5	10_5	1	0.74505684	1.160780155	1.064604774	0.98919297	1.405128207	0	1.034973948
10	12	1	6	10_6	0	0.55049385	1.422720136	1.07757353	1.700679731	0.810256408	1.529411765	1.008793007
10	12	1	7	10_7	0	0.405251509	0.868178576	0.94028804	1.24861766	1.682051283	0.352941176	0.944994187
10	12	1	8	10_8	0	1.19170376	0.876622619	1.006804109	0.539928803	0.605128205	1.529411765	1.127158421
10	12	3	1	10_1	0	0.868267847	0.677617081	1.06168198	1.02541353	1.434094902	1.386666667	1.014787065
10	12	3	2	10_2	0	0.375998525	0.901898086	1.039838979	0.978100175	1.195079086	1.066666667	0.937759979
10	12	3	3	10_3	0	1.219855175	1.044234031	1.093567982	0.702495262	1.02636204	1.386666667	1.027946432
10	12	3	4	10_4	0	1.22165894	1.898396909	0.879438179	1.33922177	0.548330403	1.386666667	0.903586961
10	12	3	5	10_5	0	1.14399071	0.080579693	0.992207156	0.800897567	1.195079086	0	1.034973948
10	12	3	6	10_6	0	0.786071576	0.63457562	0.973594583	1.019199209	0.92794376	0	1.008793007
10	12	3	7	10_7	0	0.895652194	1.452617858	0.861077775	1.403600039	0.91388401	1.386666667	0.944994187
10	12	3	8	10_8	1	1.488505033	1.310080722	1.098593366	0.731072449	0.759226714	1.386666667	1.127158421
10	12	4	1	10_1	0	0.98706605	1.446487981	0.915113424	1.172701116	0.691144708	1.405405405	1.014787065
10	12	4	2	10_2	0	1.316900811	1.065402856	1.12239585	0.670606567	0.708423327	1.405405405	0.937759979
10	12	4	3	10_3	0	0.964777548	0.470576012	1.05034483	0.749373474	1.105831535	0	1.027946432
10	12	4	4	10_4	0	0.920569795	0.697098142	0.907231153	1.065680394	1.503239743	0.972972973	0.903586961
10	12	4	5	10_5	0	1.077146122	1.039092061	1.008404406	1.151114638	0.881209505	1.405405405	1.034973948
10	12	4	6	10_6	1	1.004382265	1.16465459	1.083130577	0.614120069	0.691144708	1.405405405	1.008793007
10	12	4	7	10_7	0	0.55519345	1.493096446	0.959083986	1.370034474	0.742980559	1.405405405	0.944994187
10	12	4	8	10_8	0	1.17396396	0.623591912	0.954295774	1.206369269	1.676025915	0	1.127158421
10	12	5	1	10_1	0	1.144322254	0.170137102	1.001391671	1.01159363	0.833802819	0	1.014787065
10	12	5	2	10_2	1	1.389511621	1.593965818	1.094162202	0.571639175	0.743661975	1.6	0.937759979
10	12	5	3	10_3	0	1.033184948	0.802962916	1.046213181	1.063766117	0.969014081	1.6	1.027946432
10	12	5	4	10_4	0	0.590974995	1.217969806	1.050195416	0.798330385	1.374647884	0.984615385	0.903586961
10	12	5	5	10_5	0	0.921940686	1.162193294	0.885756318	1.236595864	1.352112679	1.6	1.034973948
10	12	5	6	10_6	0	0.787999895	0.880798718	1.057281377	1.068020572	0.698591548	0.615384615	1.008793007
10	12	5	7	10_7	0	0.826510496	0.69521071	0.941407544	1.104222364	0.991549294	0	0.944994187
10	12	5	8	10_8	0	1.305555106	1.476761635	0.92359229	1.145831892	1.03661972	1.6	1.127158421
10	12	6	1	10_1	0	0.071646257	1.11522789	0.803766907	1.878709975	0.727272728	1.333333333	1.014787065
10	12	6	2	10_2	0	0.165816334	1.019421176	1.172045614	1.689267966	1.068181822	1.333333333	0.937759979
10	12	6	3	10_3	1	1.545255916	1.032032233	1.07874705	0.25120821	0.840909093	1.333333333	1.027946432
10	12	6	4	10_4	0	1.551647214	1.762029879	1.044288677	0.436923148	0.704545453	1.333333333	0.903586961
10	12	6	5	10_5	0	1.663555875	0.630101323	1.121092671	0.736949505	1.409090907	0	1.034973948
10	12	6	6	10_6	0	1.681002226	0.895581791	1.125897212	0.473849487	0.954545457	1.333333333	1.008793007
10	12	6	7	10_7	0	0.953303885	0.060401279	0.995464207	0.631572118	1.522727271	0	0.944994187
10	12	6	8	10_8	0	0.367772292	1.485204428	0.658697662	1.901519591	0.772727269	1.333333333	1.127158421
6	13	1	1	6_1	0	1.335698537	1.012066776	0.907955377	1.116791196	1.123689728	1.552238806	1.081000274
6	13	1	2	6_2	1	1.068542296	1.262802589	1.183147678	0.764593568	1.090146754	1.552238806	0.964462199
6	13	1	3	6_3	0	1.031934788	1.122986479	1.016470511	0.864161274	0.872117398	1.552238806	0.976222313
6	13	1	4	6_4	0	0.813107671	1.109675693	1.148968498	0.956558108	1.777777776	0.23880597	0.934497164
6	13	1	5	6_5	0	0.800303087	0.514954613	0.929694668	1.123785138	0.888888888	0	0.957552302
6	13	1	6	6_6	0	1.125356931	1.397893536	0.795537848	1.061111445	0.603773585	1.552238806	0.89755579
6	13	1	7	6_7	0	0.969938261	0.725575153	0.881732115	1.180685949	1.140461217	0	1.002931723
6	13	1	8	6_8	0	0.855118427	0.854045161	1.136493304	0.932313322	0.503144652	1.552238806	1.185778235
6	13	2	1	6_1	0	1.421160565	3.116059123	0.630172634	1.349651301	0.269158878	1.6	1.081000274
6	13	2	2	6_2	1	0.669121377	0.11296107	0.986877117	1.20957654	1.644859814	0	0.964462199
6	13	2	3	6_3	0	0.584458688	0.99911564	1.117343205	0.778152337	1.091588786	0	0.976222313
6	13	2	4	6_4	0	0.696074343	1.205868181	1.132356529	0.841543398	0.613084112	1.6	0.934497164
6	13	2	5	6_5	0	1.037686374	0.396890656	1.046829506	1.004816891	1.555140187	0	0.957552302
6	13	2	6	6_6	0	1.556544461	0.916629525	1.119485342	0.868124594	0.687850468	1.6	0.89755579
6	13	2	7	6_7	0	0.320473148	0.551105085	0.943014084	0.934459885	1.345794392	1.6	1.002931723
6	13	2	8	6_8	0	1.714481044	0.701370719	1.023921584	1.013675055	0.792523363	1.6	1.185778235
6	13	3	1	6_1	0	1.18145103	0.522427643	0.969590671	1.324004302	0.512396694	1.333333333	1.081000274
6	13	3	2	6_2	1	0.645204998	0.917389596	1.231229055	0.721357896	1.570247935	1.025641026	0.964462199
6	13	3	3	6_3	0	0.479593568	0.914882851	1.253167719	0.618427873	1.685950412	1.333333333	0.976222313
6	13	3	4	6_4	0	1.571677781	0.687882031	0.856743907	1.346024969	0.595041323	0	0.934497164
6	13	3	5	6_5	0	1.522934615	2.415088953	0.333761347	1.343200265	0.231404959	1.333333333	0.957552302
6	13	3	6	6_6	0	0.962513607	0.851728706	1.235390746	0.61368201	1.702479339	0.307692308	0.89755579
6	13	3	7	6_7	0	0.611812487	0.636081615	0.842783035	1.377685125	0.661157024	1.333333333	1.002931723
6	13	3	8	6_8	0	1.024811915	1.054518604	1.277333519	0.655617561	1.041322314	1.333333333	1.185778235
6	13	4	1	6_1	0	1.33385805	0.872432214	1.036782441	0.970174368	1.900426743	0	1.081000274
6	13	4	2	6_2	1	0.400402909	0.808311398	1.011540782	0.684177967	0.876244666	1.316455696	0.964462199
6	13	4	3	6_3	0	0.782439405	0.924361155	1.047710727	0.942598896	1.547652917	1.316455696	0.976222313
6	13	4	4	6_4	0	1.474013345	0.372461618	1.02342488	0.656216811	0.625889048	0.810126582	0.934497164
6	13	4	5	6_5	0	2.280554062	2.052117984	0.857531105	1.689320048	0.364153628	1.316455696	0.957552302
6	13	4	6	6_6	0	0.082026084	0.627011286	0.992038279	1.548525324	1.172119487	0.607594937	0.89755579
6	13	4	7	6_7	0	0.24480963	1.010286236	0.991338605	0.388638576	0.910384067	1.316455696	1.002931723
6	13	4	8	6_8	0	1.401896515	1.333018109	1.039633182	1.120348009	0.603129444	1.316455696	1.185778235
6	13	5	1	6_1	0	1.065173486	0.877993931	1.204876657	0.87874248	0.982097184	1.333333333	1.081000274
6	13	5	2	6_2	1	2.277596008	0.502687129	1.090149096	0.656163913	1.391304349	0	0.964462199
6	13	5	3	6_3	0	2.015230436	0.894525107	1.200258918	0.704083036	1.329923277	1.333333333	0.976222313
6	13	5	4	6_4	0	0.53688987	0.496249876	1.099543733	1.185263818	1.636828643	0	0.934497164
6	13	5	5	6_5	0	1.242621484	0.923050355	0.863933105	1.298163295	0.634271099	1.333333333	0.957552302
6	13	5	6	6_6	0	0.713946689	1.735820621	0.607590966	1.347931882	0.450127876	1.333333333	0.89755579
6	13	5	7	6_7	0	0.041226128	1.910264198	0.816932025	0.893893796	0.470588236	1.333333333	1.002931723
6	13	5	8	6_8	0	0.107315899	0.659408784	1.116715499	1.035757781	1.104859335	1.333333333	1.185778235
6	13	6	1	6_1	0	1.027091651	0.615054439	1.074136596	0.65485642	1.48698885	1.476923077	1.081000274
6	13	6	2	6_2	1	0.373361046	0.522095195	1.062173442	0.968114618	1.85873606	0.123076923	0.964462199
6	13	6	3	6_3	0	0.964635692	0.781194113	1.059784765	1.23648453	0.594795539	1.6	0.976222313
6	13	6	4	6_4	0	1.90046406	0.76770262	1.026059267	0.975635003	1.011152418	0	0.934497164
6	13	6	5	6_5	0	0.171502331	2.026823824	0.857251263	0.448214026	0.505576206	1.6	0.957552302
6	13	6	6	6_6	0	0.613789248	0.669965627	0.952443552	1.484956661	0.907063196	0	0.89755579
6	13	6	7	6_7	0	1.237572642	1.826700997	1.06762026	1.054511543	0.579925649	1.6	1.002931723
6	13	6	8	6_8	0	1.71158333	0.790463185	0.900530854	1.177227199	1.055762082	1.6	1.185778235
12	16	3	1	12_1	0	0.884890234	2.163061712	1.015807289	2.347527131	0.529550828	1.142857143	1.075855806
12	16	3	2	12_2	0	1.074656868	0.86277869	1.028716575	0.397398934	1.229314423	1.142857143	0.945822087
12	16	3	3	12_3	0	1.024862338	0.96193164	1.140512095	1.12966002	0.813238767	1.142857143	0.947503847
12	16	3	4	12_4	1	1.14453675	1.096762136	0.986738038	0.45078442	1.059101657	1.142857143	0.909092438
12	16	3	5	12_5	0	1.010556233	0.707299649	0.878521236	0.955239326	1.248226947	1.142857143	1.077604837
12	16	3	6	12_6	0	1.249619212	0.895609476	0.904339666	0.816264853	1.229314423	1.142857143	1.08137198
12	16	3	7	12_7	0	0.775582941	0.64115975	1.103370658	0.76412949	0.775413712	1.142857143	0.993113191
12	16	3	8	12_8	0	0.835295423	0.671396947	0.941994442	1.138995826	1.115839243	0	0.969635815
12	16	4	1	12_1	0	1.724865021	1.615209404	1.047633856	1.69785362	0.712605041	1.824561404	1.075855806
12	16	4	2	12_2	0	0.196880409	0.905225468	1.091279848	1.000961466	0.658823529	1.824561404	0.945822087
12	16	4	3	12_3	0	1.775648187	0.950661658	1.048672693	0.344386737	1.089075631	0.701754386	0.947503847
12	16	4	4	12_4	1	0.437183206	0.103143718	0.973653653	0.437750423	1.331092438	0	0.909092438
12	16	4	5	12_5	0	0.692051568	0.497847734	0.97778121	1.473834983	1.304201679	0	1.077604837
12	16	4	6	12_6	0	0.605474266	0.657827743	0.925357552	0.235471305	1.344537817	1.824561404	1.08137198
12	16	4	7	12_7	0	1.466939181	3.151105336	0.964231548	1.519606212	0.255462186	1.824561404	0.993113191
12	16	4	8	12_8	0	1.100958162	0.118978938	0.971389639	1.290135254	1.304201679	0	0.969635815
12	16	5	1	12_1	0	0.291614188	1.150477013	1.101432781	0.243885858	0.45528455	1.507246377	1.075855806
12	16	5	2	12_2	0	0.233350476	2.208913237	0.723833574	0.741436079	0.433604339	1.507246377	0.945822087
12	16	5	3	12_3	0	1.451369567	0.704223714	1.137900694	1.049856661	1.192411925	1.043478261	0.947503847
12	16	5	4	12_4	0	1.720630395	0.735054369	1.149117117	1.132111651	1.669376693	0.927536232	0.909092438
12	16	5	5	12_5	0	0.958043404	0.802172598	1.158364594	1.108183572	1.214092143	1.507246377	1.077604837
12	16	5	6	12_6	1	2.139634369	0.39013993	0.899946451	0.885711165	1.387533876	0	1.08137198
12	16	5	7	12_7	0	0.451949546	1.463212739	0.906691348	1.645353495	0.542005416	1.507246377	0.993113191
12	16	5	8	12_8	0	0.753408055	0.545806398	0.922713441	1.193461519	1.105691058	0	0.969635815
4	17	1	1	4_1	0	0.336292773	1.122947702	0.860740775	1.271210787	1.031866464	1.386666667	1.05518007
4	17	1	2	4_2	0	3.032511887	0.994814249	0.918139912	1.00458661	0.752655538	1.386666667	1.043101381
4	17	1	3	4_3	0	0.841256113	0.987257852	1.12049194	0.804512173	2.342943853	1.066666667	0.940716728
4	17	1	4	4_4	0	0.101035438	0.664661649	1.070133394	0.685565548	0.837632778	0	1.14775967
4	17	1	5	4_5	0	0.232392752	1.069938084	1.12880947	0.891587254	1.274658575	1.386666667	0.846431902
4	17	1	6	4_6	0	2.316057321	0.381399607	0.945221788	1.064776683	0.558421852	0	0.965371464
4	17	1	7	4_7	0	0.38597072	1.257277851	1.13319352	1.109539318	0.534142639	1.386666667	0.919188241
4	17	1	8	4_8	1	0.754482996	1.521703006	0.823269202	1.168221627	0.667678301	1.386666667	1.082250544
4	17	2	1	4_1	0	1.048355817	1.944438481	0.671688294	1.342406145	0.44556962	1.142857143	1.05518007
4	17	2	2	4_2	0	0.754919089	0.522480622	1.060109656	1.019709427	0.769620257	1.142857143	1.043101381
4	17	2	3	4_3	0	0.772049929	0.403934589	1.006918794	1.057368578	1.235443035	0	0.940716728
4	17	2	4	4_4	0	1.069686962	0.896859881	1.078188588	0.824079103	1.741772153	1.142857143	1.14775967
4	17	2	5	4_5	0	1.315273926	1.126480222	1.135319742	0.76821378	1.478481015	1.142857143	0.846431902
4	17	2	6	4_6	0	0.707365692	1.40731331	0.776229438	1.287596927	0.607594934	1.142857143	0.965371464
4	17	2	7	4_7	0	1.413670316	0.708099871	1.12448311	0.869844993	0.465822786	1.142857143	0.919188241
4	17	2	8	4_8	1	0.918678267	0.990393024	1.147062378	0.830781048	1.255696201	1.142857143	1.082250544
4	17	3	1	4_1	0	0.128367624	2.045783132	0.842786578	0.5459626	0.691099479	1.6	1.05518007
4	17	3	2	4_2	0	1.125148186	0.857795947	0.967502138	1.541386861	0.900523557	0	1.043101381
4	17	3	3	4_3	0	1.020859086	1.032604416	1.028319303	1.044260459	1.04712042	1.6	0.940716728
4	17	3	4	4_4	0	0.834132608	1.344708541	0.870392513	1.308180975	0.858638744	1.6	1.14775967
4	17	3	5	4_5	0	1.004325915	0.12282082	0.996150593	1.080978468	1.738219899	0	0.846431902
4	17	3	6	4_6	0	0.622674739	0.640402497	1.033192968	1.028056696	1.382198951	0	0.965371464
4	17	3	7	4_7	0	1.739061868	0.856251949	1.117204054	0.810764374	0.942408377	1.6	0.919188241
4	17	3	8	4_8	1	1.525429974	1.099632698	1.144451853	0.640409566	0.439790573	1.6	1.082250544
4	17	4	1	4_1	0	0.779126363	1.978728071	1.003679126	1.021788622	0.577878104	1.6	1.05518007
4	17	4	2	4_2	0	1.253704685	0.720531389	1.028221017	0.987440138	1.083521446	1.6	1.043101381
4	17	4	3	4_3	0	0.90423501	0.45296608	0.930431922	0.956257333	1.534988712	0	0.940716728
4	17	4	4	4_4	0	0.932161918	1.341608725	0.856243858	1.04280226	0.523702034	1.6	1.14775967
4	17	4	5	4_5	0	1.243584751	0.681336307	0.944471456	1.053308437	1.46275395	0	0.846431902
4	17	4	6	4_6	0	0.535233747	0.92024484	0.95850224	0.958761198	1.065462754	0	0.965371464
4	17	4	7	4_7	0	1.080134672	0.872447883	1.13043646	1.118144782	0.884875845	1.6	0.919188241
4	17	4	8	4_8	1	1.271818853	1.032136705	1.148013922	0.86149723	0.866817153	1.6	1.082250544
4	17	5	1	4_1	0	0.389623137	2.806651178	0.681800944	1.984817094	0.252365933	1.6	1.05518007
4	17	5	2	4_2	0	0.310389561	0.721889976	1.033793947	0.180845531	0.782334384	1.6	1.043101381
4	17	5	3	4_3	0	0.363054188	0.642951204	1.074140319	1.306830611	1.514195583	0	0.940716728
4	17	5	4	4_4	0	0.080253186	0.877165148	1.107026596	0.612699899	1.350157729	1.6	1.14775967
4	17	5	5	4_5	0	1.278344798	0.358188976	1.015978309	1.939759427	1.362776026	0	0.846431902
4	17	5	6	4_6	0	0.604205407	0.463883602	1.051171226	1.28014178	1.287066245	0	0.965371464
4	17	5	7	4_7	0	2.778836754	1.124994736	1.069511007	0.444512829	0.731861199	1.6	0.919188241
4	17	5	8	4_8	1	2.195292968	1.004275182	0.966577653	0.250392829	0.719242901	1.6	1.082250544
4	17	6	1	4_1	0	0.370173593	1.048265392	1.055602879	1.160155775	0.512977101	1.181818182	1.05518007
4	17	6	2	4_2	0	1.314186706	0.465180952	1.045093775	0.892673203	1.477862594	0.909090909	1.043101381
4	17	6	3	4_3	0	0.917957506	0.395808614	1.036307358	0.992715025	2.259541985	0	0.940716728
4	17	6	4	4_4	0	1.301800687	1.307927851	0.975665016	1.512410325	0.574045803	1.181818182	1.14775967
4	17	6	5	4_5	0	1.698473508	1.762667315	0.927638361	0.900613255	0.671755726	1.181818182	0.846431902
4	17	6	6	4_6	0	0.914935047	0.69456433	0.919122488	0.98475033	0.977099235	1.181818182	0.965371464
4	17	6	7	4_7	0	1.226255067	1.368714188	0.964146214	0.909492533	0.769465649	1.181818182	0.919188241
4	17	6	8	4_8	1	0.256217886	0.956871356	1.07642391	0.647189555	0.757251907	1.181818182	1.082250544
8	18	1	1	8_1	0	1.058555411	1.108185236	0.808420506	1.154790308	0.983606558	1.142857143	0.885544149
8	18	1	2	8_2	0	0.416951969	1.154673859	0.992818162	1.286243014	0.87431694	1.142857143	0.924560698
8	18	1	3	8_3	0	1.25446435	1.505333375	1.020299566	0.966758111	0.786885246	1.142857143	1.030139188
8	18	1	4	8_4	1	0.538208314	0.770870316	1.110545497	0.92923732	0.961748633	1.142857143	1.108026157
8	18	1	5	8_5	0	1.186463379	1.058946943	0.822286209	1.05093065	1.071038251	1.142857143	1.041683411
8	18	1	6	8_6	0	1.423940675	1.04202622	1.15711349	0.807248736	0.87431694	1.142857143	0.967230483
8	18	1	7	8_7	0	1.216882317	0.891807872	1.152139305	0.611172716	1.136612019	1.142857143	0.859313922
8	18	1	8	8_8	0	0.904533586	0.468156178	0.936377265	1.193619146	1.311475413	0	1.183501991
8	18	2	1	8_1	0	1.162436566	0.598173939	0.941503214	1.024363465	1.179396095	0.395061728	0.885544149
8	18	2	2	8_2	0	0.762486133	1.104396063	1.047187086	1.113937807	1.250444047	1.185185185	0.924560698
8	18	2	3	8_3	0	0.576264043	1.351494718	0.89271576	1.288555918	0.653641209	1.283950617	1.030139188
8	18	2	4	8_4	0	1.12660623	0.695653075	1.064397066	0.851455709	0.895204263	1.283950617	1.108026157
8	18	2	5	8_5	0	1.102617829	1.389840597	1.09917824	0.77804728	0.738898754	1.283950617	1.041683411
8	18	2	6	8_6	0	1.407380558	1.137050071	1.014583309	1.003008315	0.980461813	1.283950617	0.967230483
8	18	2	7	8_7	1	0.768974777	0.776839521	0.966424165	0.876671628	1.094138544	1.283950617	0.859313922
8	18	2	8	8_8	0	1.093233864	0.946552016	0.974011159	1.063959878	1.207815275	0	1.183501991
8	18	3	1	8_1	0	0.319104622	1.323249023	0.914545214	1.303192658	0.608695654	1.6	0.885544149
8	18	3	2	8_2	0	0.898351409	0.862277475	1.131865699	0.685534549	0.869565219	1.6	0.924560698
8	18	3	3	8_3	0	0.691789322	0.654101088	0.911362749	1.210515223	2.014492752	0	1.030139188
8	18	3	4	8_4	1	2.058972908	1.558565425	1.054192242	0.845905051	0.507246375	1.6	1.108026157
8	18	3	5	8_5	0	1.656475991	1.254992415	1.135455348	0.788350175	0.463768116	1.6	1.041683411
8	18	3	6	8_6	0	0.930462829	1.027471126	0.84658636	1.102729418	0.855072464	1.6	0.967230483
8	18	3	7	8_7	0	0.442638614	0.701686121	0.916905965	1.161217659	1.724637683	0	0.859313922
8	18	3	8	8_8	0	1.002204305	0.617657328	1.089086423	0.902555266	0.956521737	0	1.183501991
8	18	4	1	8_1	0	1.020432318	1.663638967	0.790293398	1.047697473	0.562962965	1.316455696	0.885544149
8	18	4	2	8_2	0	0.891244438	1.421259221	0.93711528	1.148517071	0.874074075	1.316455696	0.924560698
8	18	4	3	8_3	0	1.218857591	0.203028127	1.014031949	1.083063475	1.570370368	0	1.030139188
8	18	4	4	8_4	1	0.344748827	1.086212773	1.1137502	0.270251901	0.918518517	1.316455696	1.108026157
8	18	4	5	8_5	0	1.23876331	1.06456012	0.977014063	1.073088446	0.725925925	1.316455696	1.041683411
8	18	4	6	8_6	0	1.073196792	0.888096424	1.032212712	1.128487924	1.007407408	0.708860759	0.967230483
8	18	4	7	8_7	0	1.293810092	0.794101759	1.094016908	1.077024445	1.392592592	0.708860759	0.859313922
8	18	4	8	8_8	0	0.918946633	0.879102609	1.041565491	1.171869265	0.948148149	1.316455696	1.183501991
8	18	5	1	8_1	0	1.351545192	0.921020361	0.809763698	1.278709354	1.435897437	0.2	0.885544149
8	18	5	2	8_2	0	2.207053834	1.237967381	0.796044938	1.400738859	1.025641027	1.3	0.924560698
8	18	5	3	8_3	0	0.541809874	0.746292109	1.115097551	1.084186556	0.980056977	1.3	1.030139188
8	18	5	4	8_4	1	0.825539079	0.83013933	1.057911312	0.374404134	0.615384616	1.3	1.108026157
8	18	5	5	8_5	0	0.410753522	1.082049746	1.20182194	1.015214898	0.980056977	1.3	1.041683411
8	18	5	6	8_6	0	0.137146585	0.760661734	1.144973322	0.30201573	1.002849002	0	0.967230483
8	18	5	7	8_7	0	2.264427147	0.965422387	0.808644832	1.298704068	1.094017092	1.3	0.859313922
8	18	5	8	8_8	0	0.261724767	1.456446951	1.065742408	1.246026401	0.866096871	1.3	1.183501991
9	19	1	1	9_1	0	0.997220921	0.239818518	0.972366675	0.981072466	1.038297871	0	0.93405025
9	19	1	2	9_2	0	1.01123296	1.185846425	1.083390128	0.863597742	0.851063831	1.155555556	1.056632227
9	19	1	3	9_3	0	1.448351738	0.992431327	0.980561766	1.032865074	1.19148936	1.155555556	1.08550039
9	19	1	4	9_4	0	1.358317426	1.374274716	1.057551534	0.782637549	0.902127659	1.155555556	1.116235649
9	19	1	5	9_5	0	0.229421213	1.286153557	0.900178376	1.012226919	1.378723406	1.066666667	0.805938799
9	19	1	6	9_6	0	1.443484475	1.427933308	0.933806618	1.110987838	1.208510638	1.155555556	1.025466101
9	19	1	7	9_7	1	1.220233627	0.448682644	1.059893534	1.036986884	0.731914892	1.155555556	0.938574365
9	19	1	8	9_8	0	0.291737642	1.044859506	1.012251368	1.179625529	0.697872342	1.155555556	1.037602219
9	19	2	1	9_1	0	1.033883742	0.495164102	0.948816663	1.140312222	1.559055118	0	0.93405025
9	19	2	2	9_2	1	1.132959883	1.149255081	1.030467291	0.8565773	0.566929134	1.6	1.056632227
9	19	2	3	9_3	0	0.587546354	1.319216282	0.887834991	1.071018555	1.007874017	1.6	1.08550039
9	19	2	4	9_4	0	1.063259825	1.860282704	0.996036232	1.215151706	0.488188976	1.6	1.116235649
9	19	2	5	9_5	0	1.061676846	0.842868567	1.085949456	0.651001069	0.677165352	1.6	0.805938799
9	19	2	6	9_6	0	1.367600423	0.716549354	1.038909478	1.008170295	1.133858268	0	1.025466101
9	19	2	7	9_7	0	1.183661271	0.904130142	1.095163371	0.779251463	0.976377952	1.6	0.938574365
9	19	2	8	9_8	0	0.569411656	0.712533769	0.916822517	1.278517391	1.590551184	0	1.037602219
9	19	3	1	9_1	0	1.294052851	1.698845512	0.726441606	1.436443066	0.770137524	1.552238806	0.93405025
9	19	3	2	9_2	0	1.092309231	0.312715212	1.047028962	1.003209213	1.131630648	0	1.056632227
9	19	3	3	9_3	0	0.058888652	0.758500906	1.094253728	0.840683631	0.75442043	1.552238806	1.08550039
9	19	3	4	9_4	0	0.751714572	0.873756021	1.125310536	0.851382885	1.41453831	0.23880597	1.116235649
9	19	3	5	9_5	0	1.323719936	2.007351234	0.699349715	1.360637158	0.770137524	1.552238806	0.805938799
9	19	3	6	9_6	0	1.098268629	0.672596892	1.056761498	0.794280157	1.115913555	1.552238806	1.025466101
9	19	3	7	9_7	0	0.839543608	0.487871564	1.076032295	0.862669396	1.021611004	0	0.938574365
9	19	3	8	9_8	1	1.541502521	1.188362659	1.17482166	0.850694493	1.021611004	1.552238806	1.037602219
9	19	4	1	9_1	0	1.013316715	1.464088877	0.842642806	0.907126798	0.842911879	1.290322581	0.93405025
9	19	4	2	9_2	0	1.104392393	0.835412609	1.087693968	0.902965913	1.088122605	1.548387097	1.056632227
9	19	4	3	9_3	0	1.029359781	0.979896205	1.097994099	0.967649271	0.735632183	0.129032258	1.08550039
9	19	4	4	9_4	0	1.091168843	1.098528508	1.032303923	1.111887031	0.704980845	1.677419355	1.116235649
9	19	4	5	9_5	0	1.136764537	1.524447505	1.137213423	0.850286245	0.38314176	1.677419355	0.805938799
9	19	4	6	9_6	0	1.328359776	0.124211444	1.01069701	0.894561111	1.685823758	0	1.025466101
9	19	4	7	9_7	1	0.201148874	0.310180576	0.969281092	1.156468658	1.486590037	0	0.938574365
9	19	4	8	9_8	0	1.095489081	1.663234275	0.822173679	1.209054973	1.072796933	1.677419355	1.037602219
9	19	5	1	9_1	0	0.71985814	0.709603253	0.958326307	2.052272919	1.130434778	0	0.93405025
9	19	5	2	9_2	0	1.184789463	0.776285944	1.114248933	0.763864292	1.000000001	1.6	1.056632227
9	19	5	3	9_3	0	1.290174364	0.745578592	1.12449785	0.797710033	1.000000001	1.6	1.08550039
9	19	5	4	9_4	0	0.373807238	2.027385088	1.014279608	2.431724712	0.630434786	1.6	1.116235649
9	19	5	5	9_5	0	1.010496331	0.492102844	1.066485425	0.103206788	1.608695654	0	0.805938799
9	19	5	6	9_6	0	1.045395313	0.559120313	1.012207868	0.745926806	0.934782605	0	1.025466101
9	19	5	7	9_7	0	1.297167388	1.562522675	0.894786334	0.585241562	0.717391306	1.6	0.938574365
9	19	5	8	9_8	1	1.078311762	1.127401292	0.815167674	0.520052888	0.978260869	1.6	1.037602219
9	19	6	1	9_1	0	1.257960957	1.177163426	0.929599372	1.312195669	1.159763313	1.047619048	0.93405025
9	19	6	2	9_2	0	1.067123533	1.081870777	0.879528767	1.627354108	1.278106509	1.238095238	1.056632227
9	19	6	3	9_3	0	0.776420836	1.128064854	0.997756662	0.610430974	0.946745561	1.238095238	1.08550039
9	19	6	4	9_4	1	0.084857295	0.673077684	1.11022899	0.765398647	0.662721895	1.142857143	1.116235649
9	19	6	5	9_5	0	0.846874391	0.87830741	1.097558858	0.831398876	1.183431953	0.857142857	0.805938799
9	19	6	6	9_6	0	1.21096366	1.694511672	0.856991447	0.546550329	0.591715972	1.238095238	1.025466101
9	19	6	7	9_7	0	1.971987744	0.901956915	1.141128394	0.906268208	1.112426039	1.238095238	0.938574365
9	19	6	8	9_8	0	0.783811584	0.465047263	0.98720751	1.400403189	1.065088757	0	1.037602219
9	19	7	1	9_1	0	0.123091102	0.978295958	0.928104633	0.914769598	0.928176796	1.3	0.93405025
9	19	7	2	9_2	0	2.776684043	0.490589868	1.03965581	0.270445148	1.414364643	0.6	1.056632227
9	19	7	3	9_3	0	0.629743863	0.659859814	1.016574617	1.214405717	1.252302025	0.9	1.08550039
9	19	7	4	9_4	1	0.374701925	2.438072799	0.905567214	0.957423283	0.486187847	1.3	1.116235649
9	19	7	5	9_5	0	0.426758258	0.595662017	1.036713029	1.582290196	1.517495396	1.3	0.805938799
9	19	7	6	9_6	0	1.047855746	0.485056722	1.040209475	0.765213118	1.11970534	0	1.025466101
9	19	7	7	9_7	0	2.358364263	1.247779667	0.956412048	1.117672242	0.766114178	1.3	0.938574365
9	19	7	8	9_8	0	0.262800799	1.104683155	1.076763173	1.177780699	0.515653774	1.3	1.037602219
3	20	1	1	3_1	1	0.887765257	1.082368184	1.019130982	1.379645608	0.499238965	1.625	1.051775695
3	20	1	2	3_2	0	1.218995395	2.023644509	0.765084807	1.002875851	0.438356164	1.625	1.01468266
3	20	1	3	3_3	0	1.008732321	0.888191905	1.015732211	1.026822418	1.522070013	1.625	1.058495447
3	20	1	4	3_4	0	0.694273165	0.706589747	1.002286621	0.960000548	1.777777779	0	1.051708497
3	20	1	5	3_5	0	1.534740079	1.290171508	1.14020463	0.822592073	0.730593608	1.625	0.893727111
3	20	1	6	3_6	0	0.534148224	0.409434912	1.040305234	0.749400235	1.278538814	0	1.034438733
3	20	1	7	3_7	0	1.179338436	0.872125271	1.092629979	0.758395326	0.961948247	1.5	1.02745019
3	20	1	8	3_8	0	0.942007123	0.727473964	0.924625536	1.300267942	0.791476409	0	0.867721668
3	20	2	1	3_1	1	1.7167498	1.11649173	0.947591777	1.30108389	0.603015075	1.333333333	1.051775695
3	20	2	2	3_2	0	1.093295932	0.922323191	0.910725278	0.893582233	0.696817418	1.333333333	1.01468266
3	20	2	3	3_3	0	1.40403181	1.879509625	0.765084665	0.628171367	0.48241206	1.333333333	1.058495447
3	20	2	4	3_4	0	0.854406363	0.975724174	1.090752567	1.070509205	1.192629815	1.333333333	1.051708497
3	20	2	5	3_5	0	0.864547936	0.690644947	1.070037174	1.166420109	1.835845899	0	0.893727111
3	20	2	6	3_6	0	0.891554218	0.389579601	1.033374819	1.616772486	1.527638193	0	1.034438733
3	20	2	7	3_7	0	0.87165739	1.33168313	1.169639307	1.056916554	0.656616415	1.333333333	1.02745019
3	20	2	8	3_8	0	0.303756551	0.694043604	1.012794413	0.266544155	1.005025124	1.333333333	0.867721668
3	20	3	1	3_1	1	1.826056568	0.99585882	1.162125113	0.616372888	0.949152543	1.485714286	1.051775695
3	20	3	2	3_2	0	1.061269034	1.540395219	0.932205779	1.601305176	0.241054612	1.485714286	1.01468266
3	20	3	3	3_3	0	0.868420182	2.421629908	0.683390902	0.984624574	0.271186441	1.485714286	1.058495447
3	20	3	4	3_4	0	1.60424255	0.497042054	1.053278618	1.092588406	1.295668551	0	1.051708497
3	20	3	5	3_5	0	0.379833743	0.299067598	0.925824495	1.531073788	0.662900188	1.485714286	0.893727111
3	20	3	6	3_6	0	0.146913782	0.623926458	1.057243034	0.896095317	1.747645951	0	1.034438733
3	20	3	7	3_7	0	1.992416434	0.884149981	1.124306278	0.461867445	1.566854992	0.8	1.02745019
3	20	3	8	3_8	0	0.120847707	0.737929962	1.06162578	0.816072406	1.265536722	1.257142857	0.867721668
3	20	4	1	3_1	1	1.506530597	0.501808139	1.057246846	0.967094256	1.432314413	1.485714286	1.051775695
3	20	4	2	3_2	0	0.988260709	0.856201472	0.914642905	1.156617833	1.152838427	0	1.01468266
3	20	4	3	3_3	0	1.263123127	1.73436423	0.852487725	1.198808166	0.489082971	1.485714286	1.058495447
3	20	4	4	3_4	0	0.825081814	0.613262414	1.062866264	0.923032544	1.065502182	0.571428571	1.051708497
3	20	4	5	3_5	0	1.310775844	1.17269998	1.087121686	0.99785236	0.524017466	1.485714286	0.893727111
3	20	4	6	3_6	0	0.477113556	1.212136287	0.931117878	1.153970208	0.855895197	1.485714286	1.034438733
3	20	4	7	3_7	0	0.439377514	1.702716495	1.076548173	0.66937749	0.698689956	1.485714286	1.02745019
3	20	4	8	3_8	0	1.189736838	0.206810983	1.017968522	0.933247142	1.781659388	0	0.867721668
3	20	6	1	3_1	0	0.89529444	1.397616063	1.192535894	1.001741018	0.567088609	1.6	1.051775695
3	20	6	2	3_2	0	0.509002156	1.02951657	1.117214008	1.056543573	0.972151896	1.6	1.01468266
3	20	6	3	3_3	0	1.198862647	1.121993444	0.793288794	1.030284996	0.870886072	1.6	1.058495447
3	20	6	4	3_4	0	0.418492257	0.418370486	1.064098208	0.990130478	1.559493671	0	1.051708497
3	20	6	5	3_5	0	0.290294213	1.396488552	0.836342872	1.013590047	0.951898737	1.6	0.893727111
3	20	6	6	3_6	0	1.305061762	0.779990014	1.12472724	0.992425079	1.093670885	0	1.034438733
3	20	6	7	3_7	1	1.723520858	0.218512804	0.957386183	0.866408937	1.579746837	0	1.02745019
3	20	6	8	3_8	0	1.659471667	1.637512066	0.914406802	1.048875871	0.405063294	1.6	0.867721668
3	20	7	1	3_1	1	1.414510553	0.976318131	0.873404112	0.572760238	1.157024792	1.6	1.051775695
3	20	7	2	3_2	0	0.964716834	0.452667203	0.93544011	0.667137061	1.785123969	0	1.01468266
3	20	7	3	3_3	0	1.249438013	2.405489989	1.10807062	1.719105297	0.446280992	1.6	1.058495447
3	20	7	4	3_4	0	0.395441923	0.716025807	1.076935047	1.177347324	0.7107438	1.6	1.051708497
3	20	7	5	3_5	0	1.691783867	1.242094811	0.890835574	0.299039272	1.024793388	1.6	0.893727111
3	20	7	6	3_6	0	0.863201253	0.646720853	1.036888475	1.977440918	0.859504131	0	1.034438733
3	20	7	7	3_7	0	1.25532647	0.675500804	0.949839271	0.617896992	1.619834711	0	1.02745019
3	20	7	8	3_8	0	0.165581088	0.885182401	1.12858679	0.969272899	0.396694217	1.6	0.867721668
7	21	2	1	7_1	1	1.645532635	1.261850469	0.829361622	1.207141734	1.301886794	1.333333333	0.907238934
7	21	2	2	7_2	0	1.055162263	1.414650816	1.139816366	0.768614274	1.075471696	1.333333333	0.926148248
7	21	2	3	7_3	0	1.052459354	1.118251482	1.188615485	0.906570883	0.528301888	1.333333333	1.045929906
7	21	2	4	7_4	0	1.10484516	1.201108272	0.792025302	1.254936883	1.320754714	1.333333333	1.116465727
7	21	2	5	7_5	0	0.338018227	0.344730841	1.026405687	0.71871117	1.094339622	0	1.041712721
7	21	2	6	7_6	0	1.253334043	1.260670175	1.075338371	0.747231352	1.018867924	1.333333333	0.981447787
7	21	2	7	7_7	0	0.450507479	0.777064029	1.053182585	1.181716706	0.452830191	1.333333333	0.924039655
7	21	2	8	7_8	0	1.10014084	0.621673916	0.895254582	1.215076998	1.207547171	0	1.057017022
7	21	3	1	7_1	0	0.375244762	0.696151447	1.181378997	1.306109532	1.114754094	1.142857143	0.907238934
7	21	3	2	7_2	0	0.587343392	0.675423321	0.850656728	1.11735978	1.278688522	0	0.926148248
7	21	3	3	7_3	0	0.110070689	0.963527004	1.305243073	1.17350398	1.114754094	1.142857143	1.045929906
7	21	3	4	7_4	0	0.793245448	1.230286169	0.912390582	1.680492336	0.918032791	1.142857143	1.116465727
7	21	3	5	7_5	1	2.933167122	1.139922417	0.735183142	0.183152352	1.04918033	1.142857143	1.041712721
7	21	3	6	7_6	0	0.279673114	0.966574463	1.159357034	1.239977328	0.885245903	1.142857143	0.981447787
7	21	3	7	7_7	0	2.812840161	1.35723073	0.591384576	0.254103096	0.852459015	1.142857143	0.924039655
7	21	3	8	7_8	0	0.108415311	0.97088445	1.264405867	1.045301597	0.786885251	1.142857143	1.057017022
7	21	4	1	7_1	0	1.763135729	0.191832429	0.958678789	1.05828998	1.245382588	0	0.907238934
7	21	4	2	7_2	0	1.865661749	1.003496565	1.126965525	1.413959619	1.203166225	1.793103448	0.926148248
7	21	4	3	7_3	0	0.196614051	0.482527268	1.07221336	0.451685828	1.224274406	0	1.045929906
7	21	4	4	7_4	0	0.25240476	1.628860768	0.934834199	0.543760311	0.591029026	1.793103448	1.116465727
7	21	4	5	7_5	1	1.141291823	0.857285821	1.097314655	0.863138812	1.01319261	0.827586207	1.041712721
7	21	4	6	7_6	0	0.095298798	2.357819413	0.714656529	0.371937942	0.422163592	1.793103448	0.981447787
7	21	4	7	7_7	0	2.139010598	0.56618581	0.996471568	1.445012175	1.203166225	0	0.924039655
7	21	4	8	7_8	0	0.546582492	0.911991927	1.098865376	1.852215333	1.097625327	1.793103448	1.057017022
7	21	5	1	7_1	0	0.206087554	0.971829868	0.866274802	0.34256629	1.463414632	1.333333333	0.907238934
7	21	5	2	7_2	0	0.826737535	0.545955501	1.07249798	0.963864743	0.995121953	1.333333333	0.926148248
7	21	5	3	7_3	0	1.844511755	0.845189752	0.975461831	1.161819643	1.443902442	0	1.045929906
7	21	5	4	7_4	0	2.377046003	1.261876571	0.978645211	1.297184466	1.053658536	1.333333333	1.116465727
7	21	5	5	7_5	1	0.405414261	1.197849033	1.085444417	0.737955405	0.487804875	1.333333333	1.041712721
7	21	5	6	7_6	0	1.392089402	2.078250614	0.917069309	1.479089726	0.526829268	1.333333333	0.981447787
7	21	5	7	7_7	0	0.797579841	0.4428425	1.046128206	0.982473521	1.11219512	0	0.924039655
7	21	5	8	7_8	0	0.150533649	0.65620616	1.058478243	1.035046205	0.917073174	1.333333333	1.057017022
7	21	6	1	7_1	1	0.50531966	1.289749362	0.86793468	1.118383867	1.120879123	1.333333333	0.907238934
7	21	6	2	7_2	0	1.20890089	0.835935869	1.105688753	0.924263001	1.274725273	1.333333333	0.926148248
7	21	6	3	7_3	0	1.619930495	0.989467116	0.996684977	1.098982814	0.615384617	1.333333333	1.045929906
7	21	6	4	7_4	0	1.008194007	1.566653416	1.007015554	0.337213428	0.813186814	1.333333333	1.116465727
7	21	6	5	7_5	0	0.365175724	1.144613855	1.012730088	0.810954858	1.31868132	0	1.041712721
7	21	6	6	7_6	0	0.747630036	0.677000416	1.110609742	1.162077228	0.967032964	1.333333333	0.981447787
7	21	6	7	7_7	0	0.833101887	0.235010198	0.975172404	1.322797721	0.923076925	0	0.924039655
7	21	6	8	7_8	0	1.7117473	1.261569768	0.924163802	1.225327084	0.967032964	1.333333333	1.057017022
5	22	1	1	5_1	1	1.945120877	0.362962214	1.012859741	0.940465694	1.645714285	0	0.95007559
5	22	1	2	5_2	0	0.484380241	0.766402196	1.024063907	0.836330965	0.640000002	1.507246377	0.948537572
5	22	1	3	5_3	0	0.478990218	0.768043997	1.044340807	1.096047046	1.539047621	1.507246377	1.017468737
5	22	1	4	5_4	0	1.300846429	0.668034833	1.055840311	0.766665564	1.478095235	1.507246377	1.083114137
5	22	1	5	5_5	0	2.205489	2.118372561	0.907620468	1.090495555	0.426666668	1.507246377	0.920363881
5	22	1	6	5_6	0	0.515120058	0.97782305	1.001689202	1.069414816	0.883809523	0.463768116	0.994817928
5	22	1	7	5_7	0	0.379394796	1.308396636	0.967068961	1.226696386	0.502857144	1.507246377	1.025578286
5	22	1	8	5_8	0	0.690658381	1.029964513	0.986516604	0.973883974	0.883809523	0	1.060043868
5	22	2	1	5_1	0	0.45009249	0.186252237	0.95181107	1.133259203	1.192660554	0	0.95007559
5	22	2	2	5_2	0	0.120354014	1.754744583	0.801196798	1.32499553	0.899082568	1.223529412	0.948537572
5	22	2	3	5_3	0	1.688909536	0.853717464	1.033275767	0.548556256	1.064220183	0.658823529	1.017468737
5	22	2	4	5_4	0	1.50940559	1.053982824	1.186497846	0.567542284	1.064220183	1.223529412	1.083114137
5	22	2	5	5_5	0	1.721055571	1.174740445	1.189244043	0.620664633	0.935779819	1.223529412	0.920363881
5	22	2	6	5_6	0	0.47259576	0.629196306	1.076254932	1.010542247	0.807339448	1.223529412	0.994817928
5	22	2	7	5_7	1	1.297030876	0.883938656	0.986118983	1.462422937	0.954128438	1.223529412	1.025578286
5	22	2	8	5_8	0	0.740556163	1.463427484	0.775600562	1.332016909	1.082568808	1.223529412	1.060043868
5	22	3	1	5_1	0	0.426990845	0.900983976	1.128681738	1.240122544	1.315926893	1.142857143	0.95007559
5	22	3	2	5_2	0	0.343499453	0.918655945	1.030813841	0.414756276	1.127937337	1.142857143	0.948537572
5	22	3	3	5_3	0	0.180035184	0.832942211	1.074791619	0.673726848	1.796344648	0	1.017468737
5	22	3	4	5_4	1	0.788423569	0.918616935	0.960743973	0.196226699	1.065274154	1.142857143	1.083114137
5	22	3	5	5_5	0	3.024422818	0.964898303	0.789263953	1.15003054	0.814621407	1.142857143	0.920363881
5	22	3	6	5_6	0	0.841972624	1.523353266	0.865520561	1.32896366	0.543080938	1.142857143	0.994817928
5	22	3	7	5_7	0	1.682255862	0.648452534	1.159896681	1.553803902	0.689295042	1.142857143	1.025578286
5	22	3	8	5_8	0	0.712399646	1.292096829	0.990287635	1.44236953	0.647519581	1.142857143	1.060043868
5	22	4	1	5_1	0	1.273194172	0.738934417	1.100298993	0.893461656	1.404081633	1.575757576	0.95007559
5	22	4	2	5_2	0	1.704521237	0.967343595	1.043927691	1.027550245	0.538775512	1.575757576	0.948537572
5	22	4	3	5_3	0	1.465347084	0.615197897	1.092795893	0.985589172	0.669387756	1.575757576	1.017468737
5	22	4	4	5_4	0	0.02890562	1.398547628	1.025163651	1.343207776	0.489795916	1.575757576	1.083114137
5	22	4	5	5_5	0	0.234173862	2.391386108	0.607575021	1.232874076	0.408163263	1.575757576	0.920363881
5	22	4	6	5_6	0	0.863690188	0.712413207	1.086474128	0.924801995	2.171428569	0	0.994817928
5	22	4	7	5_7	1	1.261571337	0.850700324	1.026783795	0.583378307	0.963265307	0.121212121	1.025578286
5	22	4	8	5_8	0	1.1685965	0.325476825	1.016980827	1.009136773	1.355102044	0	1.060043868
5	22	5	1	5_1	0	1.578430253	0.845326478	0.986244196	0.587967406	0.848137538	1.3	0.95007559
5	22	5	2	5_2	0	0.125721286	0.872742702	0.925391551	1.923382276	0.96275072	0.2	0.948537572
5	22	5	3	5_3	0	1.038831271	0.777407153	1.141930966	0.77822454	1.6504298	1.3	1.017468737
5	22	5	4	5_4	0	0.183270599	1.363857255	0.885599885	0.600472663	0.710601719	1.3	1.083114137
5	22	5	5	5_5	0	0.039155808	0.672782299	1.118327182	1.35197095	2.154727794	0	0.920363881
5	22	5	6	5_6	0	1.687675954	0.767138117	1.1333794	0.799883174	0.481375356	1.3	0.994817928
5	22	5	7	5_7	1	2.205037928	1.596834408	0.688538817	0.338037482	0.504297994	1.3	1.025578286
5	22	5	8	5_8	0	1.1418769	1.103911589	1.120588002	1.62006151	0.687679081	1.3	1.060043868
5	22	6	1	5_1	0	1.279057276	1.088491872	1.211933026	0.874099547	0.992084436	1.333333333	0.95007559
5	22	6	2	5_2	0	0.666201114	0.848327933	0.977765041	1.121578257	0.717678097	1.333333333	0.948537572
5	22	6	3	5_3	0	1.427236851	1.307835378	1.097160841	0.640680921	0.78100264	1.333333333	1.017468737
5	22	6	4	5_4	0	0.79280829	1.259793593	0.83997119	1.219537609	1.182058051	1.333333333	1.083114137
5	22	6	5	5_5	0	1.096296003	1.088902888	0.804297603	1.090011749	1.393139839	1.333333333	0.920363881
5	22	6	6	5_6	0	0.923908736	1.136247524	1.167046469	1.017722639	0.865435357	1.333333333	0.994817928
5	22	6	7	5_7	1	1.062603068	0.495641963	1.053688936	0.835543051	0.844327176	0	1.025578286
5	22	6	8	5_8	0	0.751888662	0.774758847	0.848136895	1.200826227	1.224274405	0	1.060043868
1	23	1	1	1_1	0	1.140189421	0.895282739	1.071423433	1.003482342	0.989858009	1.6	1.09843321
1	23	1	2	1_2	0	0.995124982	0.869301657	0.873394688	1.062215036	0.957403651	0	1.107440737
1	23	1	3	1_3	0	1.232530212	2.148784551	1.144253427	0.958776988	0.584178499	1.6	0.916827618
1	23	1	4	1_4	0	0.745062058	0.115919147	0.98191913	1.003115106	1.314401622	0	0.956945756
1	23	1	5	1_5	1	0.522514268	1.084462874	1.146250044	0.935752669	0.616632862	1.6	1.061363774
1	23	1	6	1_6	0	1.32472586	1.483285307	0.778658973	0.983369042	0.762677487	1.6	1.14360942
1	23	1	7	1_7	0	0.990563088	0.376182862	1.006768538	1.009792868	1.849898581	0	0.915580422
1	23	1	8	1_8	0	1.049290111	1.026780862	0.997331767	1.04349595	0.924949288	1.6	0.799799063
1	23	2	1	1_1	0	2.022214449	1.530172073	0.775705994	0.14781539	0.358422937	1.6	1.09843321
1	23	2	2	1_2	0	0.235615502	0.981713967	1.170033654	0.683515438	0.960573477	1.6	1.107440737
1	23	2	3	1_3	0	2.340326392	0.548120728	1.067284433	0.515769463	1.677419356	0	0.916827618
1	23	2	4	1_4	0	2.271439574	2.644552134	0.680841292	1.883351319	0.286738354	1.6	0.956945756
1	23	2	5	1_5	1	0.206900447	0.602353619	1.043283215	0.241777294	0.75985663	1.6	1.061363774
1	23	2	6	1_6	0	0.169493748	0.686898112	1.109345763	1.283128676	1.132616486	0	1.14360942
1	23	2	7	1_7	0	0.443875248	0.274789738	1.034357464	1.548375326	1.51971326	0	0.915580422
1	23	2	8	1_8	0	0.31013464	0.731399628	1.119148185	1.696267093	1.3046595	1.6	0.799799063
1	23	3	1	1_1	0	1.810964418	1.695837831	0.915186074	1.256209977	0.796116505	1.733333333	1.09843321
1	23	3	2	1_2	1	1.382330157	1.050673706	0.894401169	1.220801351	1.067961166	1.066666667	1.107440737
1	23	3	3	1_3	0	1.879433619	0.435703137	0.98673283	1.257473763	1.087378643	0	0.916827618
1	23	3	4	1_4	0	0.031031765	0.499897045	0.939903302	0.330970797	1.300970872	0	0.956945756
1	23	3	5	1_5	0	0.483696433	0.893913087	1.103839911	1.030603139	0.932038832	1.733333333	1.061363774
1	23	3	6	1_6	0	0.347588249	0.927190026	1.129301536	0.637914326	0.873786407	1.733333333	1.14360942
1	23	3	7	1_7	0	1.687560886	1.775473294	0.940775955	1.466129546	0.543689322	1.733333333	0.915580422
1	23	3	8	1_8	0	0.377394473	0.721311874	1.089859224	0.799897101	1.398058252	0	0.799799063
1	23	4	1	1_1	0	0.775773474	0.79767005	0.842790416	0.885075795	0.600405681	1.283950617	1.09843321
1	23	4	2	1_2	0	0.338418574	0.878858219	1.121347096	0.927808328	1.59026369	0.49382716	1.107440737
1	23	4	3	1_3	0	1.506410199	0.197873524	1.00287666	1.218223306	1.184584179	0	0.916827618
1	23	4	4	1_4	0	0.013506239	2.899794402	0.781263412	1.001507954	0.324543613	1.283950617	0.956945756
1	23	4	5	1_5	0	0.588784089	0.899033439	1.054781577	1.114592148	0.957403651	1.283950617	1.061363774
1	23	4	6	1_6	1	1.560751633	0.987804709	1.134974873	0.521908098	1.168356997	1.283950617	1.14360942
1	23	4	7	1_7	0	1.701608445	0.653224135	1.085645437	1.141025516	0.843813384	1.283950617	0.915580422
1	23	4	8	1_8	0	1.514747348	0.685741523	0.976320529	1.189858856	1.330628804	1.086419753	0.799799063
1	23	5	1	1_1	0	1.105427833	1.193369442	1.082314625	1.98770273	1.34054054	1.333333333	1.09843321
1	23	5	2	1_2	0	0.229465616	0.743776306	1.048840898	1.909504641	1.535135135	0	1.107440737
1	23	5	3	1_3	0	2.354766723	0.969047558	0.961640821	0.377915827	0.648648647	1.333333333	0.916827618
1	23	5	4	1_4	0	0.792319271	1.097838474	0.878030754	0.164156928	0.864864865	0	0.956945756
1	23	5	5	1_5	1	0.576425713	0.842912635	0.988233744	1.543072295	1.145945945	1.333333333	1.061363774
1	23	5	6	1_6	0	0.216947134	0.574341633	1.108839293	0.055613579	0.95135135	1.333333333	1.14360942
1	23	5	7	1_7	0	2.007881425	1.643979643	0.757711304	0.184057108	0.605405408	1.333333333	0.915580422
1	23	5	8	1_8	0	0.716766284	0.934734307	1.174388562	1.777976893	0.908108111	1.333333333	0.799799063
1	23	6	1	1_1	0	1.298732701	1.497152468	1.051272005	1.205851763	0.647519581	1.575757576	1.09843321
1	23	6	2	1_2	1	0.631013234	1.113656688	1.182927866	0.908098007	0.626631851	1.575757576	1.107440737
1	23	6	3	1_3	0	1.701642952	1.08722842	0.824540012	0.606607258	1.315926893	0	0.916827618
1	23	6	4	1_4	0	0.418332884	1.414590575	0.795409415	1.316612173	0.689295042	1.575757576	0.956945756
1	23	6	5	1_5	0	1.44048035	0.712485607	1.135742428	0.526552072	1.25326371	1.575757576	1.061363774
1	23	6	6	1_6	0	0.397600621	0.466256598	1.075655274	1.154017734	1.378590076	0	1.14360942
1	23	6	7	1_7	0	1.333259571	0.812135819	0.953637967	1.30701204	0.981723241	0.121212121	0.915580422
1	23	6	8	1_8	0	0.778937688	0.896493826	0.980815032	0.975248952	1.107049607	1.575757576	0.799799063
10	24	1	1	10_1	0	1.09295378	0.756848975	1.095870386	0.763652483	1.065462754	1.6	1.014787065
10	24	1	2	10_2	0	0.359639441	0.253657711	0.985241665	1.253875961	1.643340859	0	0.937759979
10	24	1	3	10_3	0	0.675731261	0.61845178	1.01207618	1.266623501	1.426636565	0	1.027946432
10	24	1	4	10_4	0	1.763711562	2.287539333	0.855131365	1.018594265	0.559819412	1.6	0.903586961
10	24	1	5	10_5	0	1.182003891	0.702269845	1.06425941	0.722513466	1.318284425	1.6	1.034973948
10	24	1	6	10_6	1	1.22111941	0.799653651	1.087686272	0.869633993	0.523702034	1.6	1.008793007
10	24	1	7	10_7	0	0.648450068	0.969255097	0.98717415	0.97738617	0.884875845	0	0.944994187
10	24	1	8	10_8	0	1.056390587	1.612323608	0.912560573	1.127720162	0.577878104	1.6	1.127158421
10	24	2	1	10_1	0	1.189560704	0.878030325	0.945498906	0.544861287	1.402061855	0	1.014787065
10	24	2	2	10_2	0	1.237338624	0.740783595	1.094924555	0.670756248	0.783505157	1.6	0.937759979
10	24	2	3	10_3	0	0.825467582	1.017853776	1.007184771	0.588323066	1.051546393	1.6	1.027946432
10	24	2	4	10_4	0	0.332856119	1.504555829	0.969552286	1.949217703	0.845360825	1.6	0.903586961
10	24	2	5	10_5	0	0.732027723	1.041838714	0.971669468	1.63217684	1.463917522	0	1.034973948
10	24	2	6	10_6	0	1.125788715	1.230138003	1.077439722	1.352133322	0.783505157	1.6	1.008793007
10	24	2	7	10_7	0	1.049324903	0.163469062	1.011420878	0.774095605	1.092783502	0	0.944994187
10	24	2	8	10_8	1	1.50763563	1.423330696	0.922309413	0.488435929	0.577319589	1.6	1.127158421
10	24	3	1	10_1	0	1.289324705	1.378795413	0.938067105	1.326545099	0.854368933	1.6	1.014787065
10	24	3	2	10_2	0	0.340759082	0.428610246	1.035220137	1.31743442	1.475728156	0	0.937759979
10	24	3	3	10_3	0	0.898381795	1.138057179	0.974936863	1.136872018	0.916504855	1.6	1.027946432
10	24	3	4	10_4	0	0.779916404	0.720504958	1.072663901	1.024366354	0.869902915	1.6	0.903586961
10	24	3	5	10_5	0	0.940730291	0.5575928	0.966839563	1.433720719	1.165048541	0	1.034973948
10	24	3	6	10_6	1	1.63259688	1.780249777	1.117033837	0.596107105	0.559223301	1.6	1.008793007
10	24	3	7	10_7	0	0.469343296	1.287673731	0.869534201	0.983887096	0.963106795	1.6	0.944994187
10	24	3	8	10_8	0	1.648947546	0.708515896	1.025704394	0.181067189	1.196116505	0	1.127158421
10	24	4	1	10_1	0	1.186952808	0.883303142	0.888748763	1.037147076	0.975206612	1.223529412	1.014787065
10	24	4	2	10_2	0	0.475080458	1.173739498	1.07596927	0.893866789	0.793388427	1.223529412	0.937759979
10	24	4	3	10_3	0	1.192628282	1.073337569	0.853386222	1.280769085	0.743801653	1.223529412	1.027946432
10	24	4	4	10_4	0	1.043878277	1.101292936	0.986413464	1.141813389	1.520661159	0.094117647	0.903586961
10	24	4	5	10_5	0	1.287299013	1.294058632	0.998428637	1.094575515	1.140495869	1.223529412	1.034973948
10	24	4	6	10_6	1	1.356482479	0.747479164	0.982607917	0.974421848	1.140495869	0.564705882	1.008793007
10	24	4	7	10_7	0	1.321749218	0.7675727	1.0995776	0.910683022	0.826446281	1.223529412	0.944994187
10	24	4	8	10_8	0	0.135929466	0.959216357	1.114868126	0.666723276	0.859504129	1.223529412	1.127158421
10	24	5	1	10_1	0	1.019977729	1.098783642	0.957023648	1.117332047	1.200000001	2	1.014787065
10	24	5	2	10_2	1	0.41555011	1.961320399	1.064893124	0.363704138	0.519999998	2	0.937759979
10	24	5	3	10_3	0	1.286491214	0.292056353	0.918300784	1.116143932	0.920000001	0	1.027946432
10	24	5	4	10_4	0	0.621238903	0.785724436	0.923176605	1.113958552	1.380000001	0	0.903586961
10	24	5	5	10_5	0	1.175603023	1.092638728	0.838969926	1.107305575	1.020000002	2	1.034973948
10	24	5	6	10_6	0	1.304366271	0.704625614	1.12800578	1.08483733	1.18	0	1.008793007
10	24	5	7	10_7	0	0.942861156	0.913831149	0.948930477	0.966794288	0.959999997	0	0.944994187
10	24	5	8	10_8	0	1.233911593	1.15101968	1.220699656	1.129924138	0.82	2	1.127158421
10	24	6	1	10_1	0	0.940368311	1.31847944	0.83958345	1.125835088	0.969199179	2	1.014787065
10	24	6	2	10_2	0	0.880313101	0.526503969	0.995998374	1.03947483	1.018480491	0	0.937759979
10	24	6	3	10_3	1	1.024551183	0.944207682	1.083441274	0.702507278	1.215605752	0	1.027946432
10	24	6	4	10_4	0	1.137926804	0.781344875	1.072654345	0.984565776	1.215605752	0	0.903586961
10	24	6	5	10_5	0	0.929785553	1.395539163	0.854438238	1.181539865	0.722792606	2	1.034973948
10	24	6	6	10_6	0	1.044433065	1.310469713	1.127023454	0.764544958	0.870636549	2	1.008793007
10	24	6	7	10_7	0	0.809828951	0.629038105	0.94288301	1.132187528	0.969199179	0	0.944994187
10	24	6	8	10_8	0	1.232793032	1.094417055	1.083977857	1.069344677	1.018480491	2	1.127158421
4	26	1	1	4_1	0	0.048361435	1.176453579	0.762373678	0.407622196	1.021276597	0	1.05518007
4	26	1	2	4_2	0	1.00357397	1.099965911	1.261221961	1.150780444	0.802431613	1.350649351	1.043101381
4	26	1	3	4_3	0	1.003507223	0.623106818	1.11124303	0.918727751	0.996960486	1.350649351	0.940716728
4	26	1	4	4_4	0	1.376215494	0.981774488	1.133152324	1.000922533	0.851063827	1.350649351	1.14775967
4	26	1	5	4_5	0	1.66445202	0.592115586	1.040731638	0.893613402	1.434650455	0.103896104	0.846431902
4	26	1	6	4_6	0	0.580078061	1.721873804	0.641161444	2.261012362	0.583586628	1.350649351	0.965371464
4	26	1	7	4_7	0	1.194072501	0.68205243	0.818370444	0.571887776	1.191489359	1.142857143	0.919188241
4	26	1	8	4_8	1	1.129739296	1.122657382	1.231745482	0.795433535	1.118541034	1.350649351	1.082250544
4	26	2	1	4_1	0	1.156304798	0.189987762	1.001577923	1.388786812	1.300613496	0	1.05518007
4	26	2	2	4_2	0	0.818390953	1.631705138	1.183107059	0.963346544	0.662576688	1.6	1.043101381
4	26	2	3	4_3	0	1.388525155	1.323147376	0.673632055	1.182218266	0.858895704	1.6	0.940716728
4	26	2	4	4_4	0	0.672282745	0.833205144	1.146268087	1.18475527	1.128834358	0	1.14775967
4	26	2	5	4_5	0	1.224031893	0.640978441	1.141197401	1.166195287	1.226993867	0	0.846431902
4	26	2	6	4_6	0	0.473865306	1.636591483	0.647533633	1.322277328	0.957055212	1.6	0.965371464
4	26	2	7	4_7	0	0.974640105	1.110858085	1.251009115	0.681688874	0.957055212	1.6	0.919188241
4	26	2	8	4_8	1	1.291959044	0.633526572	0.955674727	0.11073162	0.907975463	1.6	1.082250544
4	26	3	1	4_1	0	0.531487354	0.933491039	1.161325921	1.155563199	0.800000004	1.405405405	1.05518007
4	26	3	2	4_2	0	1.496778355	0.748405529	0.956393507	1.160224482	0.731914892	1.405405405	1.043101381
4	26	3	3	4_3	0	1.442221577	0.3305875	0.936432786	1.194986177	0.885106381	0	0.940716728
4	26	3	4	4_4	0	0.137005093	0.57717027	1.08453001	0.967746377	1.038297871	0	1.14775967
4	26	3	5	4_5	0	0.752029886	1.002448789	1.156719696	0.96085446	1.974468086	0.972972973	0.846431902
4	26	3	6	4_6	0	0.738520281	2.023462683	0.66015047	1.257164953	0.510638296	1.405405405	0.965371464
4	26	3	7	4_7	0	1.97392297	1.059603372	1.167445389	0.498131504	1.361702128	1.405405405	0.919188241
4	26	3	8	4_8	1	0.928034484	1.324830818	0.877002222	0.805328848	0.697872342	1.405405405	1.082250544
4	26	4	1	4_1	0	1.41914349	0.680316322	1.020498432	1.044448145	1.275590551	0	1.05518007
4	26	4	2	4_2	0	1.028682274	1.377543755	1.052727566	0.716244559	0.897637793	1.925925926	1.043101381
4	26	4	3	4_3	0	0.514680134	0.182832678	0.978510512	1.383000239	1.322834644	0	0.940716728
4	26	4	4	4_4	0	0.541888859	0.92808859	0.918806819	1.174045523	0.897637793	0.296296296	1.14775967
4	26	4	5	4_5	0	0.623716585	0.514438556	1.044453399	0.835652454	1.700787402	0	0.846431902
4	26	4	6	4_6	0	1.598891832	2.58307853	0.827918565	1.25109375	0.377952758	1.925925926	0.965371464
4	26	4	7	4_7	0	1.412461656	0.965379539	1.087105235	0.645750528	0.944881892	1.925925926	0.919188241
4	26	4	8	4_8	1	0.86053517	0.768322031	1.069979472	0.949764802	0.582677167	1.925925926	1.082250544
4	26	5	1	4_1	0	1.66665883	0.429872957	0.944094805	1.059257939	0.980769232	0	1.05518007
4	26	5	2	4_2	0	2.759863852	0.302878941	0.937415115	1.011397328	1.115384613	0	1.043101381
4	26	5	3	4_3	0	1.578682449	1.591834873	0.69473345	1.243273122	0.788461538	1.793103448	0.940716728
4	26	5	4	4_4	0	0.242076678	0.792324562	1.148814175	0.481206043	1.076923079	0	1.14775967
4	26	5	5	4_5	0	0.321517362	0.868746041	1.138204487	0.990099831	0.884615385	1.793103448	0.846431902
4	26	5	6	4_6	0	0.665628098	1.571960164	0.681226122	1.290079639	0.903846156	1.793103448	0.965371464
4	26	5	7	4_7	0	0.486865757	1.076731177	1.208290376	1.261371996	1.365384612	0.827586207	0.919188241
4	26	5	8	4_8	1	0.278706975	1.365651285	1.247221468	0.663314103	0.884615385	1.793103448	1.082250544
4	26	6	1	4_1	0	0.794627781	1.331808974	1.057145358	2.391632084	1.232704401	1.333333333	1.05518007
4	26	6	2	4_2	0	0.435997872	1.037478558	1.131270712	0.088891564	0.779874212	1.333333333	1.043101381
4	26	6	3	4_3	0	0.671420418	0.176301097	0.974163068	0.667372687	1.509433964	0	0.940716728
4	26	6	4	4_4	0	1.348529722	0.655990579	1.078319659	0.956401495	1.132075471	0	1.14775967
4	26	6	5	4_5	0	1.692766432	0.85590233	1.161736544	0.996978835	1.157232706	1.333333333	0.846431902
4	26	6	6	4_6	0	0.364103907	0.963743142	0.910850416	2.539063888	1.18238994	1.333333333	0.965371464
4	26	6	7	4_7	0	1.754049632	1.30979015	0.957936361	0.203287547	0.528301883	1.333333333	0.919188241
4	26	6	8	4_8	1	0.938504236	1.668985169	0.728577882	0.156371901	0.477987423	1.333333333	1.082250544
8	27	1	1	8_1	0	1.2256964	2.153136685	0.95496689	0.948691627	0.408163265	1.6	0.885544149
8	27	1	2	8_2	0	0.693718045	1.066011981	0.931912891	1.071924808	1.204081633	1.6	0.924560698
8	27	1	3	8_3	0	1.278794094	0.937095497	1.081983699	0.887128532	0.591836734	1.6	1.030139188
8	27	1	4	8_4	1	1.072701114	0.775205343	1.029100673	0.832035302	1.326530612	1.353846154	1.108026157
8	27	1	5	8_5	0	1.441721581	0.872615326	1.014558416	1.147678398	0.826530612	0	1.041683411
8	27	1	6	8_6	0	0.496627282	0.915656726	0.929885561	1.15305631	1.37755102	0.984615385	0.967230483
8	27	1	7	8_7	0	1.103583531	0.575392748	1.007589454	0.943252012	1.469387755	0	0.859313922
8	27	1	8	8_8	0	0.687157954	0.704885693	1.050002415	1.016233011	0.795918368	0.861538462	1.183501991
8	27	2	1	8_1	0	0.972581318	0.527686288	0.985686164	0.971861381	0.96	0	0.885544149
8	27	2	2	8_2	0	0.940281647	0.937841693	0.996283117	1.035362439	0.73142857	1.444444444	0.924560698
8	27	2	3	8_3	0	0.743835948	2.023806889	0.837836592	1.281032503	0.411428572	1.444444444	1.030139188
8	27	2	4	8_4	1	1.180631521	1.258921955	1.101594273	0.756945381	0.975238097	1.444444444	1.108026157
8	27	2	5	8_5	0	0.955625131	0.901484086	1.076430205	0.851612356	1.782857143	0	1.041683411
8	27	2	6	8_6	0	0.641408625	0.96294166	0.905021005	1.134490848	0.883809523	1.444444444	0.967230483
8	27	2	7	8_7	0	1.417326184	0.422089106	1.044001537	1.189471649	0.640000002	0.777777778	0.859313922
8	27	2	8	8_8	0	1.148309627	0.965228323	1.053147109	0.779223445	1.615238093	1.444444444	1.183501991
8	27	3	1	8_1	0	1.198850377	0.370354805	0.96339506	0.698142374	1.629357796	0	0.885544149
8	27	3	2	8_2	0	1.432215705	0.862417559	1.096011334	1.405957172	1.365137613	0	0.924560698
8	27	3	3	8_3	0	1.63688773	1.523935292	0.863877725	1.359591251	0.733944955	1.6	1.030139188
8	27	3	4	8_4	0	1.164076564	1.105034828	0.979491278	0.639991783	0.910091742	1.6	1.108026157
8	27	3	5	8_5	0	0.374489145	1.156993561	1.129933527	0.736947735	0.880733947	1.6	1.041683411
8	27	3	6	8_6	0	0.06659393	0.317117671	0.979037702	0.03974587	1.48256881	0	0.967230483
8	27	3	7	8_7	1	1.922276396	1.483804056	1.115679048	0.990791765	0.557798167	1.6	0.859313922
8	27	3	8	8_8	0	0.204610153	1.180342229	0.872574327	2.128832049	0.440366971	1.6	1.183501991
8	27	4	1	8_1	0	0.658083713	0.516544036	1.050806661	1.188242892	1.17525773	1.625	0.885544149
8	27	4	2	8_2	0	1.005544527	0.307604183	1.04406027	0.995351498	1.628865977	0	0.924560698
8	27	4	3	8_3	0	0.237196096	1.132760889	0.814332709	1.119569501	0.948453611	0.375	1.030139188
8	27	4	4	8_4	1	1.496892403	1.516477803	1.028795181	1.004735499	0.57731959	1.625	1.108026157
8	27	4	5	8_5	0	1.250846732	1.110293528	1.17188805	1.010584176	1.092783504	1.125	1.041683411
8	27	4	6	8_6	0	1.195611277	1.715466437	0.760454659	1.073775313	0.701030925	1.625	0.967230483
8	27	4	7	8_7	0	0.946305132	0.52717586	0.932080049	0.922261878	0.907216494	0	0.859313922
8	27	4	8	8_8	0	1.209520121	1.173677264	1.197582422	0.685479242	0.969072169	1.625	1.183501991
8	27	5	1	8_1	0	1.803828023	0.785200462	1.078292816	0.889334761	1.191489362	0	0.885544149
8	27	5	2	8_2	0	0.127209157	0.389738004	1.047375883	0.705229624	1.531914894	0	0.924560698
8	27	5	3	8_3	0	0.965660189	0.116942618	1.002136011	0.943056259	1.664302597	0	1.030139188
8	27	5	4	8_4	0	2.019602694	1.029478714	1.140191794	0.894478244	0.983451534	1.6	1.108026157
8	27	5	5	8_5	0	0.115964137	1.69462861	0.794097974	0.998072677	0.624113477	1.6	1.041683411
8	27	5	6	8_6	0	0.297126411	1.284674485	0.87442493	1.274906653	0.85106383	1.6	0.967230483
8	27	5	7	8_7	1	1.237219725	0.700260338	0.969535896	1.364723357	0.699763595	1.6	0.859313922
8	27	5	8	8_8	0	1.433389664	1.999076769	1.093944697	0.930198424	0.453900711	1.6	1.183501991
8	27	6	1	8_1	0	0.259111752	0.394680175	1.041133512	1.436208327	1.189189191	1.405405405	0.885544149
8	27	6	2	8_2	0	0.526602671	0.226245205	1.038111206	1.249187531	1.448648647	0	0.924560698
8	27	6	3	8_3	0	1.374977579	2.221616399	0.562339689	1.45774676	0.367567566	1.405405405	1.030139188
8	27	6	4	8_4	1	0.089986403	1.23684986	1.131452807	0.626961964	0.821621625	1.405405405	1.108026157
8	27	6	5	8_5	0	0.400732316	1.147194079	1.210383516	0.807139966	0.864864864	1.405405405	1.041683411
8	27	6	6	8_6	0	0.185602215	0.704480082	1.141106402	0.846893528	1.664864865	1.405405405	0.967230483
8	27	6	7	8_7	0	3.326347679	1.38111814	0.735773264	1.350753844	0.454054051	0.972972973	0.859313922
8	27	6	8	8_8	0	1.836639386	0.68781606	1.139699604	0.22510808	1.189189191	0	1.183501991
6	28	1	1	6_1	0	1.041080361	0.574183997	1.096380991	0.823155923	1.124423962	0	1.081000274
6	28	1	2	6_2	1	1.08059652	0.761014847	1.08759636	0.962127211	1.677419358	1.368421053	0.964462199
6	28	1	3	6_3	0	1.08992305	1.371023424	0.982436758	1.21351936	0.626728108	1.368421053	0.976222313
6	28	1	4	6_4	0	1.006798989	0.775711023	1.031270582	0.83264128	1.069124425	1.157894737	0.934497164
6	28	1	5	6_5	0	0.724979497	1.177487586	0.86425968	1.317576433	0.866359451	1.368421053	0.957552302
6	28	1	6	6_6	0	0.595568213	1.807978059	0.723205551	1.207044661	0.460829491	1.368421053	0.89755579
6	28	1	7	6_7	0	1.436090158	0.956979675	1.161848003	0.646681524	0.718894008	1.368421053	1.002931723
6	28	1	8	6_8	0	1.024963211	0.57562139	1.053002075	0.997253608	1.456221197	0	1.185778235
6	28	2	1	6_1	0	1.138215113	1.363110451	1.11538436	0.90422144	0.876712326	2	1.081000274
6	28	2	2	6_2	1	1.037681687	0.740943963	1.035182798	1.081017177	1.424657536	0	0.964462199
6	28	2	3	6_3	0	1.261900047	0.951823592	1.167820375	0.602481471	0.69406393	2	0.976222313
6	28	2	4	6_4	0	1.613162478	0.931655	1.043873088	1.027095562	1.315068493	2	0.934497164
6	28	2	5	6_5	0	0.196718644	0.960953267	0.831489691	1.279382941	0.894977168	0	0.957552302
6	28	2	6	6_6	0	0.283355136	0.902021373	1.103692958	1.03422924	1.150684931	0	0.89755579
6	28	2	7	6_7	0	1.156340621	1.673227154	0.697227113	1.161903568	0.602739728	2	1.002931723
6	28	2	8	6_8	0	1.312626274	0.4762652	1.005329617	0.909668602	1.041095888	0	1.185778235
6	28	3	1	6_1	1	1.119638345	1.169604412	0.846289291	1.069329573	0.88888889	1.405405405	1.081000274
6	28	3	2	6_2	0	0.573762991	1.145786343	1.059364742	1.013507906	2.265795204	0.972972973	0.964462199
6	28	3	3	6_3	0	1.539744735	1.116838849	1.044084386	1.072998006	0.5751634	1.405405405	0.976222313
6	28	3	4	6_4	0	1.121924055	0.456356959	1.043164633	0.965456794	1.185185185	0	0.934497164
6	28	3	5	6_5	0	0.551577498	0.491437061	0.986457015	0.987498197	1.098039215	0	0.957552302
6	28	3	6	6_6	0	1.61657431	1.705039156	0.855278825	1.057411173	0.470588235	1.405405405	0.89755579
6	28	3	7	6_7	0	0.149824079	1.153797719	1.062221201	0.943668338	0.557734205	1.405405405	1.002931723
6	28	3	8	6_8	0	1.326953988	0.761139502	1.103139907	0.890130012	0.958605665	1.405405405	1.185778235
6	28	4	1	6_1	1	1.234204946	0.812710286	1.048336976	0.384928692	1.302798983	0	1.081000274
6	28	4	2	6_2	0	1.174348592	0.235582486	1.013414204	0.917494261	1.445292619	0	0.964462199
6	28	4	3	6_3	0	1.194616616	0.555791241	1.110182721	1.215836773	1.363867683	0	0.976222313
6	28	4	4	6_4	0	1.166688815	1.044831548	1.103954182	0.580200722	1.038167941	1.6	0.934497164
6	28	4	5	6_5	0	0.027792761	1.590432963	0.866129796	1.316432647	0.631043256	1.6	0.957552302
6	28	4	6	6_6	0	0.445359203	1.560983593	0.672813381	2.090116242	0.631043256	1.6	0.89755579
6	28	4	7	6_7	0	1.442712697	1.186866024	0.979016515	0.431560092	0.590330792	1.6	1.002931723
6	28	4	8	6_8	0	1.31427637	1.012801858	1.206152223	1.063430572	0.99745547	1.6	1.185778235
6	28	5	1	6_1	0	0.47548246	0.639109595	1.09917998	1.234027932	0.684491979	1.180327869	1.081000274
6	28	5	2	6_2	0	1.077570024	0.762783862	1.218619557	0.808540689	1.283422461	0	0.964462199
6	28	5	3	6_3	0	1.377865684	1.247870998	0.742951109	1.276834844	0.663101603	1.704918033	0.976222313
6	28	5	4	6_4	1	1.003321297	1.078882257	1.32039807	0.676757684	1.283422461	1.704918033	0.934497164
6	28	5	5	6_5	0	0.759634468	1.528999989	0.844046699	1.030252075	0.513368986	1.704918033	0.957552302
6	28	5	6	6_6	0	1.214227365	0.465714168	0.864631701	0.990382501	0.898395724	0	0.89755579
6	28	5	7	6_7	0	0.923221414	0.942787459	1.277410537	0.653249954	1.989304808	0	1.002931723
6	28	5	8	6_8	0	1.168677288	1.333851672	0.632762346	1.329954321	0.684491979	1.704918033	1.185778235
6	28	6	1	6_1	0	0.273518845	1.365338143	0.911532077	1.36476748	1.347921225	1.405405405	1.081000274
6	28	6	2	6_2	0	1.25023263	0.517130632	1.068463636	0.082817049	0.66520788	0.972972973	0.964462199
6	28	6	3	6_3	0	1.520374627	0.739600194	1.007138134	1.269581284	1.225382929	1.405405405	0.976222313
6	28	6	4	6_4	1	1.217820215	1.682506225	1.073010423	0.87003372	0.822757114	1.405405405	0.934497164
6	28	6	5	6_5	0	0.756428065	1.833864005	1.154421435	0.714465638	0.78774617	1.405405405	0.957552302
6	28	6	6	6_6	0	0.725883471	0.450573063	0.935428245	1.396995407	1.032822757	0	0.89755579
6	28	6	7	6_7	0	1.161040386	0.042307415	0.979807086	1.211807853	0.857768051	0	1.002931723
6	28	6	8	6_8	0	1.094701762	1.368680322	0.870198964	1.089531568	1.260393873	1.405405405	1.185778235
12	30	1	1	12_1	0	1.387784874	2.076131588	1.171469449	0.82152865	0.215488213	1.507246377	1.075855806
12	30	1	2	12_2	0	0.682977022	1.306950639	0.889342106	1.041560691	2.774410775	0.347826087	0.945822087
12	30	1	3	12_3	0	0.884115299	1.357869459	0.883731984	1.055832044	0.592592592	1.275362319	0.947503847
12	30	1	4	12_4	1	0.819798692	0.743895181	0.956036925	1.038865606	0.929292931	1.507246377	0.909092438
12	30	1	5	12_5	0	1.222292901	0.102857049	0.99069141	0.862047454	0.835016834	0	1.077604837
12	30	1	6	12_6	0	1.075932801	0.651828102	1.038604793	1.064585251	0.700336699	0.347826087	1.08137198
12	30	1	7	12_7	0	1.081897739	1.254706613	1.126777305	0.994813194	0.673400674	1.507246377	0.993113191
12	30	1	8	12_8	0	0.845200671	0.505761368	0.943346028	1.12076711	1.279461281	1.507246377	0.969635815
12	30	2	1	12_1	0	2.222673513	1.025771	1.305702084	0.915399037	1.053380785	1.142857143	1.075855806
12	30	2	2	12_2	0	0.991048804	0.940055262	0.559441059	1.278105883	1.024911031	1.142857143	0.945822087
12	30	2	3	12_3	0	0.742106932	1.316210089	0.865594907	1.036173752	1.395017792	1.142857143	0.947503847
12	30	2	4	12_4	1	0.589530985	1.320777877	0.770981694	0.385070281	1.338078296	1.142857143	0.909092438
12	30	2	5	12_5	0	0.272111907	1.006469994	1.366257254	0.959888078	0.540925269	1.142857143	1.077604837
12	30	2	6	12_6	0	1.053451972	0.801078643	1.262852043	1.010030944	1.110320281	0	1.08137198
12	30	2	7	12_7	0	0.842782238	0.747880304	1.103919637	1.091603237	0.74021352	1.142857143	0.993113191
12	30	2	8	12_8	0	1.28629365	0.841756831	0.765251323	1.323728789	0.797153027	1.142857143	0.969635815
12	30	3	1	12_1	0	2.088039565	1.424799057	1.152183697	1.058376319	0.882205512	1.6	1.075855806
12	30	3	2	12_2	0	1.004772282	0.226592616	1.001922435	1.046016618	1.162907267	0	0.945822087
12	30	3	3	12_3	0	0.173798564	0.417323845	0.993526078	0.710711303	0.922305765	1.6	0.947503847
12	30	3	4	12_4	1	1.084762012	1.568032061	0.839197813	0.939585618	0.942355892	1.6	0.909092438
12	30	3	5	12_5	0	0.29072853	0.908564716	0.923722156	1.200342971	1.263157894	0	1.077604837
12	30	3	6	12_6	0	1.400703267	0.600965375	1.060869438	1.001986679	1.022556393	0	1.08137198
12	30	3	7	12_7	0	1.641921949	1.767239447	1.117935512	1.029272748	0.781954884	1.6	0.993113191
12	30	3	8	12_8	0	0.315273831	1.086482883	0.910642871	1.013707744	1.022556393	1.6	0.969635815
12	30	4	1	12_1	0	1.084683327	1.146239547	0.998437529	0.374238095	0.65352113	1.333333333	1.075855806
12	30	4	2	12_2	0	1.785100282	0.716604217	0.861845095	1.47264891	1.509859153	0	0.945822087
12	30	4	3	12_3	0	0.047080959	0.74929722	1.128888224	0.655962779	1.014084506	1.333333333	0.947503847
12	30	4	4	12_4	1	1.538340049	1.495017413	0.86402351	1.349707186	0.833802818	1.333333333	0.909092438
12	30	4	5	12_5	0	1.379160737	0.257483917	0.993476058	0.766433087	1.149295776	0	1.077604837
12	30	4	6	12_6	0	0.948883768	1.315891105	1.122661538	1.014254001	0.766197179	1.333333333	1.08137198
12	30	4	7	12_7	0	0.700777102	0.939699525	1.145179935	0.837064589	1.126760563	1.333333333	0.993113191
12	30	4	8	12_8	0	0.515973776	1.379767056	0.885488111	1.529691353	0.946478875	1.333333333	0.969635815
12	30	5	1	12_1	0	1.24795723	1.095231287	1.281742131	0.909042497	1.74834437	1.223529412	1.075855806
12	30	5	2	12_2	0	1.092919394	1.360613011	0.659176159	1.163010245	0.927152317	0	0.945822087
12	30	5	3	12_3	0	1.035247959	0.479025182	1.078425362	1.132221751	1.033112581	1.223529412	0.947503847
12	30	5	4	12_4	1	1.26202475	0.399683617	1.003997762	1.019196447	1.112582786	1.223529412	0.909092438
12	30	5	5	12_5	0	0.828718012	1.712266472	0.597845927	1.305956464	0.582781457	1.223529412	1.077604837
12	30	5	6	12_6	0	0.481385259	1.103851352	1.282233878	0.719216416	0.662251652	0.658823529	1.08137198
12	30	5	7	12_7	0	0.218511677	1.16352186	1.284213978	0.70550196	0.953642385	1.223529412	0.993113191
12	30	5	8	12_8	0	1.833235719	0.685807218	0.812364804	1.045854219	0.980132453	1.223529412	0.969635815
12	30	6	1	12_1	1	1.647317619	1.047678134	0.806503347	0.112358771	1.190207155	1.155555556	1.075855806
12	30	6	2	12_2	0	0.788628398	0.944479058	0.816864148	1.601704081	2.079096045	0.266666667	0.945822087
12	30	6	3	12_3	0	0.655971464	0.576338564	0.980221741	1.31262765	0.482109229	1.155555556	0.947503847
12	30	6	4	12_4	0	1.432904442	0.852388957	1.192223544	0.408626835	0.482109229	1.155555556	0.909092438
12	30	6	5	12_5	0	2.356218825	1.128127337	1.237564617	1.161150421	0.949152543	1.066666667	1.077604837
12	30	6	6	12_6	0	0.227461393	0.965842261	0.788009424	0.454201483	1.551789078	0.977777778	1.08137198
12	30	6	7	12_7	0	0.644225813	1.17379923	1.226576399	1.362554445	0.798493408	1.066666667	0.993113191
12	30	6	8	12_8	0	0.247272045	1.31134646	0.952036781	1.586776314	0.467043314	1.155555556	0.969635815
9	31	1	1	9_1	0	1.356999387	1.31068696	0.842961142	1.052812733	0.890756302	1.333333333	0.93405025
9	31	1	2	9_2	0	1.135016712	0.496307831	0.933585279	1.161929562	1.176470587	0	1.056632227
9	31	1	3	9_3	0	1.430825348	0.895627794	1.058145593	0.802007709	0.78991597	1.333333333	1.08550039
9	31	1	4	9_4	0	0.478610053	0.425283326	0.993287397	1.173222128	1.378151263	0	1.116235649
9	31	1	5	9_5	0	1.228671239	1.110866618	1.137361533	0.920107793	0.689075632	1.333333333	0.805938799
9	31	1	6	9_6	0	0.962760671	1.466838072	0.88481508	1.168039527	1.025210082	1.333333333	1.025466101
9	31	1	7	9_7	0	0.667495259	1.391855249	1.135550415	0.774144827	0.722689074	1.333333333	0.938574365
9	31	1	8	9_8	1	0.739621331	0.90253415	1.014293562	0.94773572	1.327731091	1.333333333	1.037602219
9	31	2	1	9_1	0	0.995340647	0.152177859	1.018282438	0.91565767	1.668246444	0	0.93405025
9	31	2	2	9_2	0	0.840927777	1.293304447	1.061843282	0.981285935	0.644549761	1.405405405	1.056632227
9	31	2	3	9_3	0	1.332107758	0.997944968	0.959332742	1.077329184	0.62559242	1.405405405	1.08550039
9	31	2	4	9_4	1	0.669426597	2.527751861	0.548024227	0.968104139	0.454976306	1.405405405	1.116235649
9	31	2	5	9_5	0	1.446154326	0.88509179	1.08835885	1.034393326	0.834123222	1.405405405	0.805938799
9	31	2	6	9_6	0	0.835604925	0.735364293	1.115474223	0.820769475	1.345971564	0.972972973	1.025466101
9	31	2	7	9_7	0	0.830080305	0.678910576	1.087650904	1.226025488	1.251184833	0	0.938574365
9	31	2	8	9_8	0	1.050357665	0.729454207	1.121033334	0.976434783	1.17535545	1.405405405	1.037602219
9	31	3	1	9_1	0	1.061380867	0.875421845	0.948722297	1.547234183	1.551020409	0.395061728	0.93405025
9	31	3	2	9_2	0	1.808165986	0.953917551	0.916668433	1.142457739	0.632653061	0	1.056632227
9	31	3	3	9_3	0	0.257389173	0.908021251	1.047047525	0.64590587	1.122448982	1.283950617	1.08550039
9	31	3	4	9_4	0	0.631433183	1.123888479	0.965833555	0.934641874	1.265306122	1.283950617	1.116235649
9	31	3	5	9_5	0	1.77778553	1.983016054	0.873557921	1.207844543	0.428571426	1.283950617	0.805938799
9	31	3	6	9_6	0	0.06280081	0.664679774	1.109094705	0.210516842	0.897959183	1.283950617	1.025466101
9	31	3	7	9_7	0	1.120055168	0.730436709	1.09973354	0.983702469	1.346938774	1.185185185	0.938574365
9	31	3	8	9_8	1	1.280989283	0.760618337	1.039342023	1.327696481	0.755102043	1.283950617	1.037602219
9	31	4	1	9_1	0	0.974094047	0.316836459	0.954450665	0.530323848	1.309608542	0	0.93405025
9	31	4	2	9_2	0	0.083218576	0.664270939	1.094875227	1.314788821	1.309608542	0	1.056632227
9	31	4	3	9_3	0	0.896353368	1.691615993	1.217355846	1.166277955	0.669039148	1.424657534	1.08550039
9	31	4	4	9_4	0	1.623172432	1.486035411	0.805870019	1.929183619	1.024911031	1.424657534	1.116235649
9	31	4	5	9_5	0	1.490327062	1.176208123	1.169363555	0.378413113	0.868327399	1.424657534	0.805938799
9	31	4	6	9_6	1	1.190573366	0.548913617	1.065125666	0.272947947	0.768683274	1.424657534	1.025466101
9	31	4	7	9_7	0	0.608963746	1.524375602	0.778879283	1.508071297	1.181494664	1.424657534	0.938574365
9	31	4	8	9_8	0	1.133297402	0.591743856	0.914079739	0.8999934	0.868327399	0.876712329	1.037602219
9	31	5	1	9_1	0	0.652553312	1.063862261	0.875823566	1.162619286	1.013477091	1.424657534	0.93405025
9	31	5	2	9_2	0	0.809310225	1.549626537	0.849637275	1.077818676	0.884097035	1.424657534	1.056632227
9	31	5	3	9_3	0	0.179853472	0.89062187	1.125698647	1.084807532	0.603773586	0.876712329	1.08550039
9	31	5	4	9_4	1	2.136566006	0.585434054	0.905263309	1.024234607	1.466307276	0	1.116235649
9	31	5	5	9_5	0	1.783016535	1.093900719	0.956457578	1.10159274	1.013477091	1.424657534	0.805938799
9	31	5	6	9_6	0	1.390403576	1.613931632	1.174251476	0.648798598	0.66846361	1.424657534	1.025466101
9	31	5	7	9_7	0	0.276114296	0.749461436	1.102581079	0.740639758	1.099730459	1.424657534	0.938574365
9	31	5	8	9_8	0	0.772182577	0.453161491	1.010287071	1.159488804	1.250673852	0	1.037602219
9	31	6	1	9_1	0	1.952926524	0.853612517	1.100778907	0.705182045	0.794871794	1.529411765	0.93405025
9	31	6	2	9_2	0	0.964663697	1.764143854	0.735387955	1.419504248	0.71794872	1.529411765	1.056632227
9	31	6	3	9_3	0	0.637394465	0.984917119	0.947061649	1.029261426	0.923076923	1.058823529	1.08550039
9	31	6	4	9_4	0	0.320930249	1.389152042	0.961751622	0.493283719	1.025641024	1.529411765	1.116235649
9	31	6	5	9_5	0	1.590397749	0.698193617	1.136888839	0.858456432	1.025641024	0.823529412	0.805938799
9	31	6	6	9_6	0	0.49196841	0.710764424	1.006419631	1.454326402	1.128205126	0	1.025466101
9	31	6	7	9_7	1	1.779923724	0.767856578	1.153344504	0.706113727	0.974358978	1.529411765	0.938574365
9	31	6	8	9_8	0	0.261795182	0.831359848	0.958366894	1.333872001	1.410256412	0	1.037602219
1	32	1	1	1_1	0	0.938872915	1.327014023	0.839658089	1.187910779	0.766917295	1.485714286	1.09843321
1	32	1	2	1_2	0	0.84617272	1.436037455	1.022556794	1.22771115	0.496240603	1.485714286	1.107440737
1	32	1	3	1_3	0	1.234564109	0.68002396	1.047687041	0.80533776	1.338345863	1.257142857	0.916827618
1	32	1	4	1_4	0	1.194347929	0.553816048	1.039905347	0.922555765	1.984962408	0.342857143	0.956945756
1	32	1	5	1_5	1	1.08571654	0.517280272	1.021747413	1.039588238	0.556390979	0	1.061363774
1	32	1	6	1_6	0	1.053673562	1.343159248	1.064030735	0.747914154	0.661654134	1.485714286	1.14360942
1	32	1	7	1_7	0	0.922344271	1.056548362	1.001150777	0.873753907	1.052631576	1.485714286	0.915580422
1	32	1	8	1_8	0	0.724307955	1.08612063	0.963263804	1.195228246	1.142857142	0.457142857	0.799799063
1	32	2	1	1_1	0	0.760428541	0.647715132	0.92421438	1.175660913	0.769230771	0	1.09843321
1	32	2	2	1_2	0	1.339256745	0.856412565	0.979023881	0.94593553	0.861538465	1.704918033	1.107440737
1	32	2	3	1_3	0	0.832616772	0.88700232	1.090609735	0.740888074	1.63076923	0	0.916827618
1	32	2	4	1_4	0	1.46684926	2.28588202	0.746384971	1.038378645	0.384615383	1.704918033	0.956945756
1	32	2	5	1_5	1	1.515734875	1.448720554	1.149429262	0.70117393	0.692307693	1.704918033	1.061363774
1	32	2	6	1_6	0	0.26908476	0.684048276	1.076143799	1.265431437	1.153846153	0	1.14360942
1	32	2	7	1_7	0	0.802743829	0.661724567	0.991023489	0.95279761	1.353846153	1.704918033	0.915580422
1	32	2	8	1_8	0	1.013285217	0.528494565	1.043170483	1.179733862	1.153846153	1.180327869	0.799799063
1	32	3	1	1_1	0	0.397281349	0.503919444	1.007615343	1.711164238	1.187628866	1.507246377	1.09843321
1	32	3	2	1_2	0	0.482818163	0.810015554	0.920988728	1.031929444	0.56082474	0.579710145	1.107440737
1	32	3	3	1_3	0	0.913295771	1.271181311	1.180365611	0.978440428	1.336082474	1.275362319	0.916827618
1	32	3	4	1_4	0	2.125724097	2.018089858	0.725070598	0.431105405	0.395876291	1.507246377	0.956945756
1	32	3	5	1_5	1	0.067532201	0.354906547	0.973720836	0.652449894	1.748453606	0	1.061363774
1	32	3	6	1_6	0	0.901259045	1.196773778	1.098190406	1.356690714	0.973195877	1.507246377	1.14360942
1	32	3	7	1_7	0	1.732690861	0.461390202	0.901124498	0.767790422	0.692783507	0.115942029	0.915580422
1	32	3	8	1_8	0	1.379398513	1.383723307	1.192923979	1.070429456	1.105154639	1.507246377	0.799799063
1	32	4	1	1_1	0	0.973954643	1.3135135	0.800987794	1.296033941	0.678304236	1.444444444	1.09843321
1	32	4	2	1_2	0	1.075053146	0.698993332	1.085869359	1.093655803	1.077306733	0.333333333	1.107440737
1	32	4	3	1_3	0	1.263935137	1.059938515	1.073468554	1.02788138	1.296758108	1.444444444	0.916827618
1	32	4	4	1_4	0	0.888929052	1.054884408	1.111984967	0.918297596	1.117206986	1.444444444	0.956945756
1	32	4	5	1_5	1	0.560204527	0.872471287	1.070499929	0.783614186	0.817955113	0.444444444	1.061363774
1	32	4	6	1_6	0	1.030805811	0.494181278	0.90049263	1.203478404	1.336658353	0	1.14360942
1	32	4	7	1_7	0	1.56838089	1.335499186	1.082901653	0.54771205	0.458852869	1.444444444	0.915580422
1	32	4	8	1_8	0	0.638736794	1.170518496	0.873795113	1.12932664	1.216957603	1.444444444	0.799799063
1	32	5	1	1_1	0	1.127930597	1.34406112	0.741619024	1.286001797	0.464419475	1.333333333	1.09843321
1	32	5	2	1_2	0	0.213187295	0.857430836	1.142304412	1.148694589	0.898876406	1.333333333	1.107440737
1	32	5	3	1_3	0	1.405755289	0.779661173	1.100197874	1.086453643	1.318352058	1.333333333	0.916827618
1	32	5	4	1_4	0	0.036554921	2.348411855	0.845639041	0.819620475	0.47940075	1.333333333	0.956945756
1	32	5	5	1_5	1	0.399500016	0.344356913	1.000715428	0.446428071	0.913857676	0	1.061363774
1	32	5	6	1_6	0	2.022546974	0.851869078	1.1399882	1.020270134	1.258426965	1.333333333	1.14360942
1	32	5	7	1_7	0	1.12766828	0.629281528	1.09811811	1.039380727	2.18726592	0	0.915580422
1	32	5	8	1_8	0	1.666856628	0.844927497	0.931417911	1.153150565	0.47940075	1.333333333	0.799799063
1	32	6	1	1_1	0	2.141334697	2.13343392	0.693541502	1.347169437	0.263322883	1.529411765	1.09843321
1	32	6	2	1_2	0	0.307945122	0.839296112	1.094305563	0.997707578	1.793103447	1.529411765	1.107440737
1	32	6	3	1_3	0	0.243878568	0.505027202	1.073791167	0.672064967	1.065830721	0	0.916827618
1	32	6	4	1_4	0	0.56216062	0.613711577	1.079783592	1.066985071	0.376175547	1.529411765	0.956945756
1	32	6	5	1_5	1	3.163625259	1.623124522	0.757691882	1.376772034	0.401253919	0.352941176	1.061363774
1	32	6	6	1_6	0	0.54667179	0.573469795	1.067032898	0.844851692	1.529780565	0	1.14360942
1	32	6	7	1_7	0	0.423967739	0.894104835	1.110834918	0.966692297	1.4169279	1.529411765	0.915580422
1	32	6	8	1_8	0	0.610416206	0.817832036	1.123018477	0.727756925	1.153605018	1.529411765	0.799799063
5	33	1	1	5_1	0	1.070169424	0.934632178	1.197295983	0.759633382	0.863492059	0.658823529	0.95007559
5	33	1	2	5_2	0	0.122392351	0.993376078	1.199229077	0.86568148	0.888888887	1.223529412	0.948537572
5	33	1	3	5_3	0	1.050723075	1.198237356	0.813135333	0.267977235	1.041269842	1.223529412	1.017468737
5	33	1	4	5_4	1	2.047799128	1.720491144	0.710750023	0.117123294	0.812698414	1.223529412	1.083114137
5	33	1	5	5_5	0	1.378026167	0.911190374	0.778232263	1.724967354	1.219047616	1.223529412	0.920363881
5	33	1	6	5_6	0	0.535003626	1.204322729	1.094335525	1.467153065	0.736507941	1.223529412	0.994817928
5	33	1	7	5_7	0	0.854532047	0.902272597	1.196052767	1.049317443	1.015873015	1.223529412	1.025578286
5	33	1	8	5_8	0	0.941354182	0.135477543	1.01096903	1.748146748	1.422222226	0	1.060043868
5	33	2	1	5_1	0	2.123661501	0.489841156	1.080429889	0.888568383	1.170212767	0.103896104	0.95007559
5	33	2	2	5_2	0	1.613633084	1.199081636	0.887070952	1.147163603	1.55319149	1.350649351	0.948537572
5	33	2	3	5_3	0	1.242232567	1.189917419	1.200051421	0.990529951	0.489361703	1.350649351	1.017468737
5	33	2	4	5_4	1	0.161836424	0.736218323	1.13658396	0.930516839	0.914893613	1.350649351	1.083114137
5	33	2	5	5_5	0	1.279652	0.736089114	0.992277558	1.173367584	0.595744682	1.350649351	0.920363881
5	33	2	6	5_6	0	0.509984197	1.166072168	0.857583837	1.091689516	1.531914893	1.142857143	0.994817928
5	33	2	7	5_7	0	0.910762646	0.352044244	0.998818854	1.200224163	1.170212767	0	1.025578286
5	33	2	8	5_8	0	0.158237581	2.130735938	0.847183529	0.57793996	0.574468085	1.350649351	1.060043868
5	33	3	1	5_1	1	2.182829522	1.228553601	0.831752935	0.237792167	0.80235988	1.6	0.95007559
5	33	3	2	5_2	0	0.309129689	1.132447072	1.275486484	1.429514377	1.274336285	1.6	0.948537572
5	33	3	3	5_3	0	1.060819272	0.404499221	0.872878715	0.351814497	1.227138641	0	1.017468737
5	33	3	4	5_4	0	2.288873938	1.713926412	0.750543199	0.343509256	0.589970499	1.6	1.083114137
5	33	3	5	5_5	0	0.693724779	1.185397068	1.306778873	1.35933256	1.109144549	1.6	0.920363881
5	33	3	6	5_6	0	1.004960825	0.933338119	0.97536882	1.456346125	0.731563422	1.6	0.994817928
5	33	3	7	5_7	0	0.135147636	0.900202335	1.175375199	1.381375139	0.7079646	0	1.025578286
5	33	3	8	5_8	0	0.32451434	0.501636172	0.811815775	1.440315879	1.557522124	0	1.060043868
5	33	4	1	5_1	0	0.36273381	1.409125951	1.227206036	0.372636734	1.775561095	1.386666667	0.95007559
5	33	4	2	5_2	0	0.943672482	1.401466644	1.17179918	2.058770672	0.558603493	1.386666667	0.948537572
5	33	4	3	5_3	0	0.641576334	0.688943697	0.814232879	0.889128997	1.077306733	1.386666667	1.017468737
5	33	4	4	5_4	1	1.884108551	0.635270652	0.798722699	0.580595145	0.698254362	0.746666667	1.083114137
5	33	4	5	5_5	0	0.425528353	1.018443116	1.028176584	2.054145951	0.817955113	1.386666667	0.920363881
5	33	4	6	5_6	0	1.210523842	1.283888699	1.19584997	0.976020464	1.416458851	0.32	0.994817928
5	33	4	7	5_7	0	1.832497093	1.123259773	0.812547683	0.707607896	0.558603493	1.386666667	1.025578286
5	33	4	8	5_8	0	0.699359534	0.439601468	0.951464969	0.361094141	1.097256859	0	1.060043868
5	33	5	1	5_1	0	0.778145534	1.164440918	0.95851506	1.143230388	0.853025937	1.424657534	0.95007559
5	33	5	2	5_2	0	0.903799094	0.52254567	1.102291076	1.115325808	0.9221902	1.424657534	0.948537572
5	33	5	3	5_3	0	1.34189452	1.567849432	0.705029312	1.176392154	0.668587899	1.424657534	1.017468737
5	33	5	4	5_4	1	0.148418744	0.952901694	0.9840308	0.573758164	1.314121033	0.876712329	1.083114137
5	33	5	5	5_5	0	0.907356048	1.110014559	1.178428421	0.933507002	1.175792509	1.424657534	0.920363881
5	33	5	6	5_6	0	0.828710488	1.51570306	0.896848468	1.004997963	0.553314123	1.424657534	0.994817928
5	33	5	7	5_7	0	1.629466459	0.319785761	1.048441897	1.184616389	1.014409219	0	1.025578286
5	33	5	8	5_8	0	1.462209113	0.846758905	1.126414967	0.868172131	1.49855908	0	1.060043868
5	33	6	1	5_1	1	1.812286611	1.03676162	1.133495858	0.75791891	1.01554404	1.333333333	0.95007559
5	33	6	2	5_2	0	0.861723043	0.90985546	1.193187908	0.896058905	0.870466323	1.333333333	0.948537572
5	33	6	3	5_3	0	0.644124695	1.529944871	0.698169724	1.408026361	0.414507775	1.333333333	1.017468737
5	33	6	4	5_4	0	0.345195655	0.567725702	1.11633047	0.942181784	1.305699481	0	1.083114137
5	33	6	5	5_5	0	1.539775649	0.778098298	1.059118757	0.717155021	1.471502588	1.333333333	0.920363881
5	33	6	6	5_6	0	1.083641864	1.137613099	0.833647234	1.191276811	0.78756477	1.333333333	0.994817928
5	33	6	7	5_7	0	1.241680796	1.228512753	0.775820469	1.151967742	1.01554404	0	1.025578286
5	33	6	8	5_8	0	0.471571688	0.811488197	1.19022958	0.935414467	1.119170984	1.333333333	1.060043868
6	34	1	1	6_1	0	1.28858232	1.690105118	1.17614846	0.607461328	1.023400937	1.6	1.081000274
6	34	1	2	6_2	1	1.520990905	0.57471172	0.934386542	0.281252048	1.248049923	0	0.964462199
6	34	1	3	6_3	0	1.107245661	0.569168227	0.992763563	0.460027871	1.697347894	0	0.976222313
6	34	1	4	6_4	0	1.393853678	0.841391022	0.974852594	0.548742527	0.998439936	1.6	0.934497164
6	34	1	5	6_5	0	0.131983419	1.116866919	0.921806821	2.479426065	0.93603744	1.6	0.957552302
6	34	1	6	6_6	0	0.74371596	0.179480498	1.01699213	0.542857677	0.97347894	0	0.89755579
6	34	1	7	6_7	0	0.878879391	1.581349637	0.825059227	2.479190025	0.511700468	1.6	1.002931723
6	34	1	8	6_8	0	0.934748666	1.446926859	1.157990662	0.601042458	0.611544461	1.6	1.185778235
6	34	2	1	6_1	0	1.030897586	0.653369367	1.114445397	1.057320329	0.696696701	1.575757576	1.081000274
6	34	2	2	6_2	0	1.13261704	1.783940583	1.14634776	1.037173223	0.744744744	1.575757576	0.964462199
6	34	2	3	6_3	1	0.95802276	0.752688955	0.921362246	1.176411562	0.720720718	1.575757576	0.976222313
6	34	2	4	6_4	0	1.077870942	0.958943133	1.164911317	0.532843279	1.345345349	1.575757576	0.934497164
6	34	2	5	6_5	0	0.715549377	0.762918829	1.113009758	0.764989648	2.090090093	0	0.957552302
6	34	2	6	6_6	0	0.975802958	0.384827064	0.988499122	1.063440175	1.057057055	0	0.89755579
6	34	2	7	6_7	0	1.173865404	1.675179218	0.707794467	1.209113076	0.600600597	1.575757576	1.002931723
6	34	2	8	6_8	0	0.935373934	1.028132851	0.843629934	1.158708706	0.744744744	0.121212121	1.185778235
6	34	3	1	6_1	0	2.124466037	1.203931464	0.702422891	0.256504219	0.677595628	1.333333333	1.081000274
6	34	3	2	6_2	1	1.058571325	0.430041027	0.987888355	1.351792604	1.530054642	0	0.964462199
6	34	3	3	6_3	0	1.512086669	1.140980465	1.248877381	0.941474601	0.830601097	1.333333333	0.976222313
6	34	3	4	6_4	0	0.723580173	0.56312702	1.049071988	1.205401208	1.289617488	0	0.934497164
6	34	3	5	6_5	0	0.052790226	1.196031341	1.041063318	1.26974471	0.961748633	1.333333333	0.957552302
6	34	3	6	6_6	0	1.70600579	1.395228963	0.832456992	0.695506478	0.786885246	1.333333333	0.89755579
6	34	3	7	6_7	0	0.167851097	1.139180586	0.939303635	1.099139509	0.852459014	1.333333333	1.002931723
6	34	3	8	6_8	0	0.654648682	0.931479134	1.19891544	1.180436671	1.071038251	1.333333333	1.185778235
6	34	4	1	6_1	1	0.705814002	1.311596889	0.933360186	0.997704644	0.977777781	1.333333333	1.081000274
6	34	4	2	6_2	0	1.331070798	0.627480121	1.12018986	0.859182185	0.604444443	1.333333333	0.964462199
6	34	4	3	6_3	0	0.899246679	1.028058116	1.115364023	0.920704572	1.333333333	1.333333333	0.976222313
6	34	4	4	6_4	0	0.607916258	1.359300998	0.840890361	1.057389659	0.924444443	1.333333333	0.934497164
6	34	4	5	6_5	0	0.912243976	0.847599075	0.915825737	1.271200883	1.102222223	0	0.957552302
6	34	4	6	6_6	0	0.763372699	0.867096232	1.068972127	1.001248761	1.688888892	0	0.89755579
6	34	4	7	6_7	0	1.347848312	1.049967447	0.87512957	0.957767941	0.604444443	1.333333333	1.002931723
6	34	4	8	6_8	0	1.432487275	0.908901121	1.130268137	0.934801355	0.764444443	1.333333333	1.185778235
6	34	5	1	6_1	0	1.160484664	0.557123856	1.067932209	1.003589705	0.962406013	1.253012048	1.081000274
6	34	5	2	6_2	1	0.818492726	1.053974602	1.096891653	0.82072251	1.423558896	0.578313253	0.964462199
6	34	5	3	6_3	0	1.474789232	0.98240772	0.852747083	1.078473286	1.383458649	1.156626506	0.976222313
6	34	5	4	6_4	0	1.005112107	1.227043752	1.081525206	0.999412752	0.701754385	1.253012048	0.934497164
6	34	5	5	6_5	0	0.984665218	1.151451002	0.82106421	1.061605023	1.122807021	1.253012048	0.957552302
6	34	5	6	6_6	0	1.13450728	1.432292846	0.929970267	1.261757979	0.561403511	1.253012048	0.89755579
6	34	5	7	6_7	0	0.092030193	0.646787493	1.011681759	0.901160927	1.142857141	0	1.002931723
6	34	5	8	6_8	0	1.329918581	0.948918729	1.138187614	0.873277819	0.701754385	1.253012048	1.185778235
6	34	6	1	6_1	0	0.991669108	0.949692063	0.998821605	1.195656471	0.507157464	1.6	1.081000274
6	34	6	2	6_2	0	1.997724059	1.700030956	0.762531569	1.170303228	0.408997952	1.6	0.964462199
6	34	6	3	6_3	0	0.385254417	0.640365127	1.074573732	1.127141532	2.339468302	0	0.976222313
6	34	6	4	6_4	0	0.285100777	0.848556576	1.108257374	1.08550415	1.341513294	1.6	0.934497164
6	34	6	5	6_5	1	1.130611206	0.840668646	1.15110643	0.892106184	0.507157464	1.6	0.957552302
6	34	6	6	6_6	0	1.692872482	1.128062158	0.847204466	1.189358629	0.621676894	0	0.89755579
6	34	6	7	6_7	0	0.108538055	0.522638234	1.066745627	0.228616261	1.783231086	0	1.002931723
6	34	6	8	6_8	0	1.408229896	1.36998624	0.990759197	1.111313545	0.490797544	1.6	1.185778235
3	35	1	1	3_1	0	0.027170285	1.257733341	0.921762616	1.126794981	0.517350159	0	1.051775695
3	35	1	2	3_2	0	0.926766331	2.056239436	0.856193524	1.529518267	0.454258675	2.260869565	1.01468266
3	35	1	3	3_3	0	1.088524913	0.794556108	1.068901124	1.12249826	1.059936908	2.260869565	1.058495447
3	35	1	4	3_4	0	1.089231551	0.523236657	1.033264202	0.961261107	1.287066245	0.347826087	1.051708497
3	35	1	5	3_5	0	1.636215128	1.721663693	1.068898201	0.905734665	0.492113563	2.260869565	0.893727111
3	35	1	6	3_6	0	1.658284583	0.599010695	0.995037679	0.700927651	1.223974762	0.869565217	1.034438733
3	35	1	7	3_7	1	0.95467282	0.452748191	1.014087526	0.328912763	1.476340695	0	1.02745019
3	35	1	8	3_8	0	0.619134388	0.594811879	1.041855127	1.324352307	1.488958992	0	0.867721668
3	35	2	1	3_1	0	0.389159852	0.07475224	0.999452002	1.127398307	1.047953216	0	1.051775695
3	35	2	2	3_2	0	0.43250243	1.604564551	0.944430716	1.045323644	0.748538011	2	1.01468266
3	35	2	3	3_3	0	1.182690378	1.313912446	0.982394056	1.016096144	1.338011696	2	1.058495447
3	35	2	4	3_4	0	0.652144156	0.668584827	0.969503219	1.224983951	0.935672516	0	1.051708497
3	35	2	5	3_5	0	1.724454512	0.321079352	1.016109801	1.030797454	1.412865496	0	0.893727111
3	35	2	6	3_6	0	0.845273669	1.360209366	0.961270165	0.992410273	1.571929826	2	1.034438733
3	35	2	7	3_7	1	0.401412724	0.735085952	1.038571867	0.786078017	0.654970759	0	1.02745019
3	35	2	8	3_8	0	2.372362281	1.921811266	1.088268173	0.77691221	0.290058479	2	0.867721668
3	35	3	1	3_1	1	1.148832504	0.108932923	0.996465426	0.193061494	1.660150375	0	1.051775695
3	35	3	2	3_2	0	1.269898542	0.45910994	1.017733793	1.085583218	1.383458645	0	1.01468266
3	35	3	3	3_3	0	0.517583315	3.684099039	0.638282302	0.307436324	0.180451129	1.962264151	1.058495447
3	35	3	4	3_4	0	1.173390185	1.081321685	1.141211221	1.496308247	0.890225566	1.962264151	1.051708497
3	35	3	5	3_5	0	0.788131141	0.825186901	1.090274194	1.029528681	1.347368421	0	0.893727111
3	35	3	6	3_6	0	0.268088105	0.156568863	0.962589394	1.937977952	0.83007519	0.150943396	1.034438733
3	35	3	7	3_7	0	1.623276894	1.035873518	1.068416054	0.945721439	0.625563908	1.962264151	1.02745019
3	35	3	8	3_8	0	1.210799314	0.648907131	1.085027615	1.004382644	1.082706767	1.962264151	0.867721668
3	35	4	1	3_1	0	1.059491477	0.986068062	0.93004396	0.959659314	1.539849627	1.625	1.051775695
3	35	4	2	3_2	1	1.056467876	1.513610269	0.865887451	1.025265832	0.625563908	1.625	1.01468266
3	35	4	3	3_3	0	2.050384325	0.897381812	0.939493046	1.005913797	1.599999999	1.5	1.058495447
3	35	4	4	3_4	0	1.544001327	0.644866311	1.03337689	1.004581525	1.166917292	0	1.051708497
3	35	4	5	3_5	0	0.403960567	2.163521201	1.155373959	1.027397731	0.384962407	1.625	0.893727111
3	35	4	6	3_6	0	0.610331849	0.526496268	0.963497703	1.012597288	0.842105262	0	1.034438733
3	35	4	7	3_7	0	0.415882509	0.794357709	1.070694129	0.951937207	0.733834585	1.625	1.02745019
3	35	4	8	3_8	0	0.85948007	0.473698369	1.041632861	1.012647306	1.10676692	0	0.867721668
3	35	5	1	3_1	0	0.604444738	0.618078674	1.068071582	1.317329315	1.177570092	0.949152542	1.051775695
3	35	5	2	3_2	1	1.017558368	1.551508812	0.966421672	1.380128917	0.616822432	1.762711864	1.01468266
3	35	5	3	3_3	0	0.103570609	0.404594093	1.036596574	0.220946855	1.439252336	0	1.058495447
3	35	5	4	3_4	0	0.662345891	0.595891446	1.022903339	1.111313803	1.177570092	0	1.051708497
3	35	5	5	3_5	0	1.961155142	1.898871268	1.031279733	0.545824373	0.523364487	1.762711864	0.893727111
3	35	5	6	3_6	0	0.650085477	1.468384397	0.809304728	1.526034307	0.953271029	1.762711864	1.034438733
3	35	5	7	3_7	0	1.755961489	0.674478103	1.081671397	1.064273202	1.121495328	1.762711864	1.02745019
3	35	5	8	3_8	0	1.244878285	0.788193207	0.983750975	0.834149227	0.990654203	0	0.867721668
3	35	6	1	3_1	0	1.477820541	0.790839299	1.086528051	0.835986916	0.737044144	1.6	1.051775695
3	35	6	2	3_2	1	1.382375322	1.551287034	0.844282386	1.074511664	0.629558542	1.6	1.01468266
3	35	6	3	3_3	0	1.39582609	1.136612836	0.99766591	1.144245251	0.982725529	1.6	1.058495447
3	35	6	4	3_4	0	1.082649618	0.632843578	0.985413976	1.206545608	1.965451057	0	1.051708497
3	35	6	5	3_5	0	0.272119092	1.249452741	1.081226485	0.5492323	0.844529751	1.6	0.893727111
3	35	6	6	3_6	0	1.064900908	0.58762145	1.013394951	1.034419345	1.013435698	0	1.034438733
3	35	6	7	3_7	0	1.238531283	1.284149277	0.948767537	0.814791047	0.629558542	1.6	1.02745019
3	35	6	8	3_8	0	0.085777146	0.767193786	1.042720703	1.340267868	1.197696738	0	0.867721668
3	35	7	1	3_1	0	1.458833457	0.504636958	1.067391024	1.14973936	0.812095035	1.3	1.051775695
3	35	7	2	3_2	1	0.396983425	1.106226046	1.066791801	1.152930722	1.313174944	0	1.01468266
3	35	7	3	3_3	0	0.1916086	0.704899386	0.9756085	0.399774915	1.278617712	1	1.058495447
3	35	7	4	3_4	0	1.623027622	0.962162549	0.912970827	1.121643893	0.656587475	1.3	1.051708497
3	35	7	5	3_5	0	1.336694157	1.203952574	1.168327784	0.990496744	0.829373647	1.3	0.893727111
3	35	7	6	3_6	0	1.191705124	1.472549826	0.785053693	1.131706923	0.328293738	1.3	1.034438733
3	35	7	7	3_7	0	0.548305269	1.460656603	1.027580137	1.010283227	1.088552915	1.3	1.02745019
3	35	7	8	3_8	0	1.252842346	0.584916057	0.996276234	1.043424216	1.693304533	0.5	0.867721668
7	36	1	1	7_1	0	1.448798734	0.557414611	1.006135835	0.812538328	1.315280465	0	0.907238934
7	36	1	2	7_2	0	0.979067077	1.625823128	0.895639311	1.774175338	0.557059962	1.6	0.926148248
7	36	1	3	7_3	0	0.995188255	1.040119963	1.111819383	0.761162045	0.773694392	1.6	1.045929906
7	36	1	4	7_4	0	0.902000584	0.338215137	0.965540055	0.849974086	1.361702126	0	1.116465727
7	36	1	5	7_5	1	0.486754547	1.197471183	0.913518326	1.712521686	1.160541585	1.6	1.041712721
7	36	1	6	7_6	0	1.017818464	1.395848544	1.091738441	0.921603568	0.820116054	1.6	0.981447787
7	36	1	7	7_7	0	0.896962908	1.092529829	0.944448814	0.607493534	0.974854933	0	0.924039655
7	36	1	8	7_8	0	1.273409431	0.752577604	1.071159836	0.560531415	1.036750484	1.6	1.057017022
7	36	2	1	7_1	0	1.472975764	0.984676687	1.082903863	0.720230574	1.654008438	0.105263158	0.907238934
7	36	2	2	7_2	0	1.791613148	1.64771024	0.823510737	1.098487259	0.607594937	1.368421053	0.926148248
7	36	2	3	7_3	0	1.1817541	1.221798952	1.139002455	0.986480713	0.978902953	1.368421053	1.045929906
7	36	2	4	7_4	0	0.439792439	1.145500502	1.061889092	1.032586389	1.164556965	1.368421053	1.116465727
7	36	2	5	7_5	0	1.802701029	0.691904478	1.087933831	0.926195272	0.691983123	1.368421053	1.041712721
7	36	2	6	7_6	1	0.284183697	0.384585634	0.956138711	1.034439231	1.333333331	1.052631579	0.981447787
7	36	2	7	7_7	0	0.530695524	1.119422932	0.877932186	1.146067725	0.843881858	0	0.924039655
7	36	2	8	7_8	0	0.496284298	0.804400575	0.970689125	1.055512837	0.725738394	1.368421053	1.057017022
7	36	3	1	7_1	1	1.551597333	0.46345842	1.078205718	0.931589941	1.837398374	0	0.907238934
7	36	3	2	7_2	0	0.85401393	0.988360243	1.15175723	0.623817475	0.552845526	1.6	0.926148248
7	36	3	3	7_3	0	0.728419214	1.471737883	0.83063186	1.446267769	0.390243904	1.6	1.045929906
7	36	3	4	7_4	0	1.275375948	0.762948865	1.13841277	0.839781226	1.31707317	1.6	1.116465727
7	36	3	5	7_5	0	0.076486207	0.54589499	1.080308102	0.232283468	1.398373984	0	1.041712721
7	36	3	6	7_6	0	1.081435332	2.281967856	0.612306047	1.530610527	0.308943091	1.6	0.981447787
7	36	3	7	7_7	0	1.705840146	0.343344864	1.045692095	1.107734291	1.544715447	0	0.924039655
7	36	3	8	7_8	0	0.72683189	1.142286878	1.062686179	1.287915303	0.650406503	1.6	1.057017022
7	36	4	1	7_1	0	0.791976227	2.051178021	0.752562578	0.30583775	0.415902138	1.6	0.907238934
7	36	4	2	7_2	0	0.783794849	1.306554625	1.130096688	2.175899562	0.709480126	1.6	0.926148248
7	36	4	3	7_3	0	1.17377212	0.476101875	1.090539223	0.98777949	1.076452597	0	1.045929906
7	36	4	4	7_4	0	0.61006951	1.323059276	0.764724754	2.606851918	0.733944951	1.6	1.116465727
7	36	4	5	7_5	1	1.118581834	0.415624175	0.929788415	0.21586589	1.688073396	0	1.041712721
7	36	4	6	7_6	0	0.324533491	1.169295832	1.281074563	0.420446547	0.562691132	1.6	0.981447787
7	36	4	7	7_7	0	1.259774327	0.875778122	1.04468475	0.677437457	1.22324159	1.6	0.924039655
7	36	4	8	7_8	0	1.937497644	0.382408074	1.00652903	0.609881387	1.59021407	0	1.057017022
7	36	5	1	7_1	0	0.768307181	0.412857993	1.059875434	1.534910199	1.264822134	0	0.907238934
7	36	5	2	7_2	0	0.152708169	2.379760651	0.6507513	0.177406346	0.363636364	2	0.926148248
7	36	5	3	7_3	0	2.179869585	1.139964942	0.959271044	1.390863455	0.569169961	2	1.045929906
7	36	5	4	7_4	0	0.063167212	1.352353203	1.154834718	0.527022593	0.426877471	2	1.116465727
7	36	5	5	7_5	1	0.983963585	0.318983668	1.026530651	1.023967129	1.169960477	0	1.041712721
7	36	5	6	7_6	0	1.640233133	0.917179305	1.136193485	1.133145428	1.264822134	2	0.981447787
7	36	5	7	7_7	0	2.121284717	0.666517467	0.893185791	1.458999041	0.901185769	0	0.924039655
7	36	5	8	7_8	0	0.090466419	0.812382771	1.119357577	0.753685809	2.039525691	0	1.057017022
7	36	6	1	7_1	0	0.865269038	1.051641826	1.034305575	0.876991979	1.186813188	0	0.907238934
7	36	6	2	7_2	1	1.204267289	1.761079412	1.087460932	0.676858342	0.57142857	1.6	0.926148248
7	36	6	3	7_3	0	0.696305806	0.849563999	0.914529555	1.529781984	1.538461537	0	1.045929906
7	36	6	4	7_4	0	0.988158431	0.690195084	0.999673183	1.247458603	0.637362642	0	1.116465727
7	36	6	5	7_5	0	1.267710909	0.731104429	0.864222222	0.266787238	1.736263735	1.6	1.041712721
7	36	6	6	7_6	0	0.920832686	0.700328129	1.09802299	1.121449964	0.483516483	1.6	0.981447787
7	36	6	7	7_7	0	0.824562801	1.37921671	0.899693628	1.350382043	0.901098903	1.6	0.924039655
7	36	6	8	7_8	0	1.23289304	0.836870413	1.102091915	0.930289846	0.945054943	1.6	1.057017022
11	37	2	1	11_1	0	0.875126084	1.646174867	1.280734321	0.248849446	0.447368419	1.824561404	0.927031193
11	37	2	2	11_2	0	1.049232401	0.402546462	1.073298462	1.046028083	1.289473684	0	1.128842856
11	37	2	3	11_3	1	0.569102678	0.767608937	1.017725022	1.117948178	1.000000005	0	0.847705977
11	37	2	4	11_4	0	1.242365684	0.627696705	0.945520255	1.093714918	1.263157892	0	0.98557251
11	37	2	5	11_5	0	0.677861983	1.542018359	0.860551394	0.97688441	0.763157899	1.824561404	0.94836933
11	37	2	6	11_6	0	1.266118923	1.422876984	1.232807752	0.995792003	0.894736838	1.824561404	1.069539463
11	37	2	7	11_7	0	0.84432376	0.876119369	0.744404644	1.230868783	1.07894737	1.824561404	1.028179504
11	37	2	8	11_8	0	1.475868487	0.714958317	0.844958152	1.289914179	1.263157892	0.701754386	1.064759167
11	37	3	1	11_1	1	0.910084649	1.563805863	0.725230816	0.234540274	0.633832977	2	0.927031193
11	37	3	2	11_2	0	1.316560902	0.515349871	0.936218014	0.351891571	1.43897216	0	1.128842856
11	37	3	3	11_3	0	0.075749505	0.170010924	1.01306758	0.432428027	1.610278371	0	0.847705977
11	37	3	4	11_4	0	0.963938514	1.48484305	1.209137234	0.681611613	0.496788011	2	0.98557251
11	37	3	5	11_5	0	1.496356408	0.806023131	0.968880417	0.322630193	1.267665955	2	0.94836933
11	37	3	6	11_6	0	1.360072349	2.086469737	1.183596445	2.708572839	0.6509636	2	1.069539463
11	37	3	7	11_7	0	0.676212976	0.737708035	0.884184899	2.799039507	0.890792288	0	1.028179504
11	37	3	8	11_8	0	1.201024697	0.635789389	1.079684596	0.469285975	1.010706638	0	1.064759167
11	37	4	1	11_1	0	2.059543504	0.946756588	1.151064486	0.485510152	0.957110608	1.6	0.927031193
11	37	4	2	11_2	0	1.262740709	0.154596756	0.993574332	0.899773043	1.444695258	0	1.128842856
11	37	4	3	11_3	1	0.703328979	1.681447097	0.749130151	1.628228173	0.794582391	1.6	0.847705977
11	37	4	4	11_4	0	1.155988034	0.391757023	1.033213722	0.666955641	1.173814901	0	0.98557251
11	37	4	5	11_5	0	0.863208256	1.267210365	1.082636338	1.382141512	0.559819412	1.6	0.94836933
11	37	4	6	11_6	0	0.692574074	1.689043124	0.685821942	1.506751047	0.758465013	1.6	1.069539463
11	37	4	7	11_7	0	1.096750063	0.71502565	1.126095067	0.883925127	1.498871334	0	1.028179504
11	37	4	8	11_8	0	0.165866381	1.154163398	1.178463963	0.546715305	0.812641083	1.6	1.064759167
11	37	5	1	11_1	0	0.334999662	1.071266664	0.839455924	1.38342623	0.778012686	1.142857143	0.927031193
11	37	5	2	11_2	0	1.477401928	1.104585361	0.892409413	0.065157787	0.896405918	1.142857143	1.128842856
11	37	5	3	11_3	1	2.074889313	0.97248514	1.095175876	0.481196905	1.775898522	0.791208791	0.847705977
11	37	5	4	11_4	0	0.54477661	0.843090969	1.055586966	1.555234014	0.47357294	1.142857143	0.98557251
11	37	5	5	11_5	0	1.076541783	0.897281318	1.026909061	1.0346833	1.234672306	0.967032967	0.94836933
11	37	5	6	11_6	0	0.383225393	0.824441685	1.089848346	1.333087852	1.437632135	0.703296703	1.069539463
11	37	5	7	11_7	0	0.474831908	1.071275704	0.913229252	1.636799366	0.591966172	0.967032967	1.028179504
11	37	5	8	11_8	0	1.633333403	1.215573158	1.087385162	0.510414547	0.811839321	1.142857143	1.064759167
11	37	6	1	11_1	1	1.732268278	0.133807889	1.013268114	0.886886429	1.102844639	0	0.927031193
11	37	6	2	11_2	0	0.786817097	0.876243577	1.122546062	0.780556794	1.628008751	0	1.128842856
11	37	6	3	11_3	0	1.250254742	0.607898366	0.99480948	1.270303961	0.560175056	1.333333333	0.847705977
11	37	6	4	11_4	0	0.24566431	1.103456876	1.174159931	0.854768242	1.470459517	1.333333333	0.98557251
11	37	6	5	11_5	0	0.964775985	0.612356884	1.100727388	1.328233633	0.857768052	1.333333333	0.94836933
11	37	6	6	11_6	0	1.642317477	1.732899095	0.723727878	1.302873116	0.420131293	1.333333333	1.069539463
11	37	6	7	11_7	0	0.248620914	1.268079497	1.184764999	0.887721996	1.190371992	1.333333333	1.028179504
11	37	6	8	11_8	0	1.129281197	1.665257817	0.68599615	0.688655829	0.770240699	1.333333333	1.064759167
11	37	7	1	11_1	0	0.695037896	1.583362198	1.211959519	0.992068764	0.809815953	1.209302326	0.927031193
11	37	7	2	11_2	0	0.979672367	0.934856236	1.010648711	1.041608667	1.104294477	1.209302326	1.128842856
11	37	7	3	11_3	1	0.284946037	0.323515386	0.953584768	1.071024613	1.374233131	0	0.847705977
11	37	7	4	11_4	0	0.773855473	1.372852388	1.218082852	0.820552404	0.981595089	1.209302326	0.98557251
11	37	7	5	11_5	0	1.158352454	1.190219786	0.819691955	1.009648933	1.153374235	1.209302326	0.94836933
11	37	7	6	11_6	0	1.187644185	0.726310754	0.925476639	1.007397713	0.95705521	0.744186047	1.069539463
11	37	7	7	11_7	0	1.247567796	1.508814493	0.811250123	1.051238339	0.93251534	1.209302326	1.028179504
11	37	7	8	11_8	0	1.672923792	0.36006876	1.049305433	1.006460567	0.687116565	1.209302326	1.064759167
8	38	1	1	8_1	0	0.875344042	0.459977397	1.009262445	1.040378844	1.467162329	0	0.885544149
8	38	1	2	8_2	0	0.717472751	1.576845998	0.957609252	0.95510638	0.743494422	1.424657534	0.924560698
8	38	1	3	8_3	0	1.226649376	1.183766005	0.950645777	0.975675157	0.802973978	1.315068493	1.030139188
8	38	1	4	8_4	1	0.492315471	1.503553559	1.051881778	1.153234031	0.465923174	1.424657534	1.108026157
8	38	1	5	8_5	0	1.072037204	0.744127571	1.039254106	0.958162824	1.65551425	0.767123288	1.041683411
8	38	1	6	8_6	0	0.981375998	1.199768903	0.975859092	1.116803192	0.634448576	1.424657534	0.967230483
8	38	1	7	8_7	0	1.563228594	0.803921168	1.048727489	0.97169373	1.149938041	1.095890411	0.859313922
8	38	1	8	8_8	0	1.071576564	0.528039398	0.96676006	0.828945844	1.08054523	0.547945205	1.183501991
8	38	2	1	8_1	0	0.512552246	1.220508339	0.955017494	1.315614754	0.66242038	1.552238806	0.885544149
8	38	2	2	8_2	0	0.683793129	0.53519693	1.054202317	1.169275639	0.8492569	0	0.924560698
8	38	2	3	8_3	0	0.782566685	0.760112652	0.913402667	1.431716208	1.171974524	0.23880597	1.030139188
8	38	2	4	8_4	0	1.817318805	0.967770633	1.019831045	1.162699254	0.645435247	1.552238806	1.108026157
8	38	2	5	8_5	0	1.453332832	0.920796235	1.112397982	0.82006635	1.42675159	1.552238806	1.041683411
8	38	2	6	8_6	1	0.175193832	2.012998277	0.810483833	0.09331101	0.560509556	1.552238806	0.967230483
8	38	2	7	8_7	0	0.723668781	0.930991029	1.087467688	1.216358507	1.375796178	1.552238806	0.859313922
8	38	2	8	8_8	0	1.85157369	0.651625905	1.047196973	0.790958278	1.307855626	0	1.183501991
8	38	3	1	8_1	0	1.23255426	0.204641184	0.978150659	1.056512416	1.497470488	0	0.885544149
8	38	3	2	8_2	0	0.85079625	0.800238221	1.057661393	0.876618967	1.173693088	0	0.924560698
8	38	3	3	8_3	0	1.203728522	0.903879944	1.064291009	0.869482564	0.944350757	1.333333333	1.030139188
8	38	3	4	8_4	1	0.290247918	0.983386184	0.93794812	1.095757085	1.173693088	1.333333333	1.108026157
8	38	3	5	8_5	0	1.34829842	1.669669482	0.927844291	1.082186143	0.661045531	1.333333333	1.041683411
8	38	3	6	8_6	0	0.72442104	1.005310945	1.036269459	0.910893507	0.876897135	1.333333333	0.967230483
8	38	3	7	8_7	0	1.340944363	1.165611499	0.883584203	1.063197824	0.971332209	1.333333333	0.859313922
8	38	3	8	8_8	0	1.009009228	1.267262542	1.114250867	1.045351494	0.701517705	1.333333333	1.183501991
8	38	4	1	8_1	0	0.386891504	1.296218986	0.958613113	0.953555004	1.053763439	1.6	0.885544149
8	38	4	2	8_2	0	0.811871412	0.937153475	1.174010697	1.049743887	0.903225808	1.6	0.924560698
8	38	4	3	8_3	0	0.720882382	0.812962828	1.046293695	1.101626444	1.311827953	0	1.030139188
8	38	4	4	8_4	0	1.662380966	1.454742808	0.686829976	0.997976921	0.516129035	1.6	1.108026157
8	38	4	5	8_5	0	1.15272395	1.052972096	0.918355496	1.018051099	0.989247313	0	1.041683411
8	38	4	6	8_6	0	0.913443849	0.712535212	1.170196476	1.013813814	0.903225808	1.6	0.967230483
8	38	4	7	8_7	0	1.269400223	1.279189426	1.038195258	0.827575766	1.096774195	1.6	0.859313922
8	38	4	8	8_8	1	1.082405714	0.454225169	1.007505289	1.037657065	1.225806448	0	1.183501991
8	38	5	1	8_1	0	0.715463077	0.512823033	1.047865709	0.891225979	1.946987955	0	0.885544149
8	38	5	2	8_2	0	0.690465815	0.673043082	1.011425193	1.270883078	1.715662649	0.5	0.924560698
8	38	5	3	8_3	0	1.289225352	1.222892197	0.91816156	1.09357892	0.385542172	1.3	1.030139188
8	38	5	4	8_4	0	1.446592847	0.689757708	0.979047255	1.152256227	0.520481928	1.3	1.108026157
8	38	5	5	8_5	0	1.303961217	2.049869457	0.787478598	1.098794415	0.308433732	1.3	1.041683411
8	38	5	6	8_6	0	0.914424281	1.141448766	1.062919654	0.910010856	0.790361446	1.3	0.967230483
8	38	5	7	8_7	0	0.813419197	0.778023247	1.103163988	0.877815854	1.233734941	1.3	0.859313922
8	38	5	8	8_8	1	0.826448215	0.932142511	1.089938043	0.70543467	1.098795178	1	1.183501991
8	38	6	1	8_1	0	0.784444253	0.873830504	0.997392102	1.336237954	1.296803652	0.540540541	0.885544149
8	38	6	2	8_2	0	1.786840167	1.130160538	0.816046181	0.969806037	0.803652967	1.405405405	0.924560698
8	38	6	3	8_3	0	1.056991545	0.909208952	0.938115665	1.230700214	1.187214615	0	1.030139188
8	38	6	4	8_4	0	0.579536913	1.118521162	1.09504657	0.490754058	1.223744292	1.405405405	1.108026157
8	38	6	5	8_5	0	0.20377291	1.391091521	0.983601005	1.418427683	0.803652967	1.405405405	1.041683411
8	38	6	6	8_6	0	0.129844995	1.292207661	1.071248516	0.258778512	0.547945204	1.405405405	0.967230483
8	38	6	7	8_7	0	1.950099984	0.882104206	1.046038065	1.105007539	1.004566212	1.405405405	0.859313922
8	38	6	8	8_8	1	1.508469234	0.402875456	1.052511896	1.190288002	1.13242009	0.432432432	1.183501991
2	39	1	1	2_1	0	1.017610517	0.381164124	0.924615561	1.039523161	1.050119332	0	0.941905706
2	39	1	2	2_2	0	1.191582146	0.901478244	1.114755577	0.763871672	0.859188543	1.6	0.903581634
2	39	1	3	2_3	0	0.236265292	1.099696371	1.162180038	0.908629306	0.954653938	1.6	1.065809096
2	39	1	4	2_4	0	0.410933069	1.054829114	1.127192856	1.009222209	1.241050121	1.6	1.036616151
2	39	1	5	2_5	0	1.103292887	1.647208314	0.980472188	1.49549587	0.553699287	1.6	1.027818277
2	39	1	6	2_6	0	0.680855555	2.20445422	0.713185422	1.456853164	0.534606206	1.6	1.001291355
2	39	1	7	2_7	1	2.296740437	0.259664873	1.021122088	0.200877446	1.680190926	0	1.14245724
2	39	1	8	2_8	0	1.062720097	0.45150474	0.956476269	1.125527171	1.126491646	0	0.880520541
2	39	2	1	2_1	0	0.802398372	1.511142941	0.861497336	1.55977963	0.862453531	1.6	0.941905706
2	39	2	2	2_2	0	1.327897967	1.035748399	1.042033552	0.656032036	1.234200745	1.6	0.903581634
2	39	2	3	2_3	0	1.101477449	1.391660464	1.094994294	1.134166281	0.832713757	1.6	1.065809096
2	39	2	4	2_4	0	1.072576749	0.733760699	1.025871589	0.607550421	1.397769516	0	1.036616151
2	39	2	5	2_5	0	0.991070607	0.770930133	0.982356912	1.384581802	1.115241633	0	1.027818277
2	39	2	6	2_6	0	0.776174107	0.576314875	0.932305546	1.172124553	1.234200745	0	1.001291355
2	39	2	7	2_7	0	0.720843847	0.879871393	1.095466415	0.705395245	0.550185875	1.6	1.14245724
2	39	2	8	2_8	1	1.207560902	1.100571096	0.965474356	0.780370032	0.773234198	1.6	0.880520541
2	39	3	1	2_1	0	0.861352428	0.54338912	0.917112818	0.921459349	1.274004684	0	0.941905706
2	39	3	2	2_2	0	1.174665781	1.216933369	0.885435012	1.23649148	1.04918033	1.507246377	0.903581634
2	39	3	3	2_3	0	1.126931618	0.795490431	1.100614662	0.901885097	1.180327868	0.463768116	1.065809096
2	39	3	4	2_4	0	0.229232478	1.17409087	1.094257201	0.834603957	0.880562063	1.507246377	1.036616151
2	39	3	5	2_5	0	0.492975919	0.91852637	1.133716837	0.920575122	0.955503514	1.507246377	1.027818277
2	39	3	6	2_6	0	1.032725825	1.360134877	0.79340812	0.988536772	0.843091334	1.507246377	1.001291355
2	39	3	7	2_7	1	1.454529911	0.6504952	1.061445941	1.264162245	1.161592503	0	1.14245724
2	39	3	8	2_8	0	1.62758604	1.340939762	1.014009408	0.932285979	0.655737703	1.507246377	0.880520541
2	39	5	1	2_1	0	0.733401877	0.434251199	1.04703859	1.005309223	1.010020041	0	0.941905706
2	39	5	2	2_2	0	1.093270924	1.473188211	0.938015275	1.009361668	0.913827654	1.316455696	0.903581634
2	39	5	3	2_3	0	0.692075846	1.216244376	1.007729808	1.02238558	0.641282565	1.316455696	1.065809096
2	39	5	4	2_4	0	1.345920292	0.78060748	0.96985703	1.002654464	1.651302606	0.101265823	1.036616151
2	39	5	5	2_5	0	0.82035769	0.877084583	1.117325626	1.028087659	0.97795591	1.316455696	1.027818277
2	39	5	6	2_6	0	0.894669525	1.097128974	0.799509805	1.071560399	0.593186375	1.316455696	1.001291355
2	39	5	7	2_7	1	1.079143008	1.029216729	0.997115434	0.998241825	1.266533065	1.316455696	1.14245724
2	39	5	8	2_8	0	1.341160839	1.092278448	1.123408432	0.862399182	0.945891785	1.316455696	0.880520541
2	39	6	1	2_1	0	0.846148707	3.194349545	0.619616243	1.419943288	0.181575433	1.507246377	0.941905706
2	39	6	2	2_2	0	1.038440389	0.475347257	1.058623567	1.004921375	0.608811748	0.463768116	0.903581634
2	39	6	3	2_3	0	0.489305518	0.446488871	0.955311268	1.228668595	0.672897197	1.507246377	1.065809096
2	39	6	4	2_4	0	1.228356395	0.675088302	1.01120555	1.071169257	0.384512684	1.507246377	1.036616151
2	39	6	5	2_5	0	1.412634992	0.807373928	1.094009021	0.823779773	2.189586115	0	1.027818277
2	39	6	6	2_6	0	0.968820667	0.665915406	1.071604476	0.853740281	1.719626169	0	1.001291355
2	39	6	7	2_7	1	1.05654176	0.794941658	1.080262261	0.77801724	1.132176234	1.507246377	1.14245724
2	39	6	8	2_8	0	0.959751573	0.940495034	1.109367614	0.819760191	1.11081442	1.507246377	0.880520541
2	39	7	1	2_1	0	0.324883283	0.588628896	1.015034964	1.011384788	1.03500761	1.444444444	0.941905706
2	39	7	2	2_2	0	1.258357604	1.644677788	0.864739251	0.934732882	0.718417048	1.444444444	0.903581634
2	39	7	3	2_3	0	1.263525012	0.917353786	0.924742577	0.961928195	1.229832574	0	1.065809096
2	39	7	4	2_4	0	1.074748944	0.987156851	0.972939253	0.973459391	0.925418569	1.444444444	1.036616151
2	39	7	5	2_5	0	0.902347762	1.590287934	1.062510703	1.07807993	0.645357685	1.444444444	1.027818277
2	39	7	6	2_6	0	0.934790238	1.17373903	1.08847283	0.950932734	0.803652967	1.444444444	1.001291355
2	39	7	7	2_7	1	1.108014183	0.571520537	1.047404417	1.054949302	1.059360732	0.777777778	1.14245724
2	39	7	8	2_8	0	1.133332974	0.526635178	1.024156006	1.034532778	1.582952815	0	0.880520541
12	40	1	1	12_1	1	0.61018029	0.887104925	0.842469329	0.996123748	1.084444442	1.157894737	1.075855806
12	40	1	2	12_2	0	1.140250397	0.15227324	0.977090725	1.140345938	1.137777779	0	0.945822087
12	40	1	3	12_3	0	0.825520974	1.094965683	0.796375847	1.387761644	1.386666669	1.368421053	0.947503847
12	40	1	4	12_4	0	1.033775441	1.059142778	1.147230619	1.108688694	0.693333331	1.368421053	0.909092438
12	40	1	5	12_5	0	0.817161555	1.235557147	1.218641287	0.911124161	1.137777779	1.368421053	1.077604837
12	40	1	6	12_6	0	1.168434969	0.643975561	1.113869288	0.840908063	1.04888889	0	1.08137198
12	40	1	7	12_7	0	1.367206006	1.17780859	1.188245515	1.153618601	0.942222221	1.368421053	0.993113191
12	40	1	8	12_8	0	1.037470368	1.749172076	0.71607739	0.461429152	0.56888889	1.368421053	0.969635815
12	40	2	1	12_1	0	0.976168033	0.855363569	1.004831418	1.142055095	0.748858449	1.444444444	1.075855806
12	40	2	2	12_2	0	0.831252532	0.958674778	0.915522545	1.193050363	1.13242009	0	0.945822087
12	40	2	3	12_3	0	1.017010544	1.623518268	0.881618532	1.249659308	0.566210045	1.444444444	0.947503847
12	40	2	4	12_4	1	1.66992507	0.861196919	1.085634742	0.18830549	1.369863012	0.777777778	0.909092438
12	40	2	5	12_5	0	1.528990596	1.049844785	1.071807958	0.888683431	1.223744292	1.444444444	1.077604837
12	40	2	6	12_6	0	0.980872654	0.752406255	1.055555723	0.862966395	1.333333336	0	1.08137198
12	40	2	7	12_7	0	0.395860524	0.766143895	1.111439519	0.965783305	0.639269405	1.444444444	0.993113191
12	40	2	8	12_8	0	0.599920047	1.132851529	0.873589563	1.509496612	0.98630137	1.444444444	0.969635815
12	40	3	1	12_1	0	0.528563927	1.172908972	0.888209089	1.666401599	0.879120879	1.142857143	1.075855806
12	40	3	2	12_2	0	1.535138428	0.996379939	1.128821036	0.599707014	0.857142855	1.142857143	0.945822087
12	40	3	3	12_3	0	0.724474441	0.849241016	1.015448655	1.339399667	0.857142855	1.142857143	0.947503847
12	40	3	4	12_4	0	1.405789563	0.641842015	1.00824046	0.246348217	1.736263735	0	0.909092438
12	40	3	5	12_5	0	1.073817951	0.651541458	1.107398926	1.025148887	0.98901099	1.142857143	1.077604837
12	40	3	6	12_6	1	1.015346975	1.086077526	1.036833247	0.53829201	1.054945053	1.142857143	1.08137198
12	40	3	7	12_7	0	0.687429005	0.813917143	1.142947451	1.027793406	0.923076927	1.142857143	0.993113191
12	40	3	8	12_8	0	1.029439709	1.788091931	0.672101137	1.556909201	0.703296705	1.142857143	0.969635815
12	40	4	1	12_1	1	2.156411489	1.510487374	0.956387677	0.504245547	0.407045008	1.507246377	1.075855806
12	40	4	2	12_2	0	1.378372254	0.640728919	1.102621726	0.440390116	1.753424656	1.507246377	0.945822087
12	40	4	3	12_3	0	0.617446014	2.055171798	0.812830344	1.817018423	0.313111548	1.507246377	0.947503847
12	40	4	4	12_4	0	1.67094032	0.478989273	0.938475674	0.310741759	1.080234835	0.463768116	0.909092438
12	40	4	5	12_5	0	0.501827845	0.902850838	1.100130585	1.48156428	1.346379648	0	1.077604837
12	40	4	6	12_6	0	0.863368472	0.529542527	1.07397618	0.446583672	1.409001956	0	1.08137198
12	40	4	7	12_7	0	0.274876066	1.240417352	1.149638641	1.435867369	0.954990212	1.507246377	0.993113191
12	40	4	8	12_8	0	0.53675754	0.641811918	0.865939172	1.563588835	0.735812135	1.507246377	0.969635815
12	40	5	1	12_1	0	0.182438054	0.794492061	1.172036166	1.606236311	1.938775511	0.336842105	1.075855806
12	40	5	2	12_2	0	2.264208207	1.00600295	1.112996265	0.253072898	0.653061225	1.094736842	0.945822087
12	40	5	3	12_3	0	0.774078884	0.831724679	0.769804739	0.762762208	0.775510207	1.094736842	0.947503847
12	40	5	4	12_4	1	2.012346115	0.906292596	0.986476269	0.325761249	0.85714286	1.094736842	0.909092438
12	40	5	5	12_5	0	0.076632529	0.89814431	1.188497708	1.788170995	1.551020407	1.094736842	1.077604837
12	40	5	6	12_6	0	1.804174758	1.255491757	0.93052039	0.151168152	0.612244895	1.094736842	1.08137198
12	40	5	7	12_7	0	0.377342638	0.938396748	1.144867648	1.596501826	0.999999999	1.094736842	0.993113191
12	40	5	8	12_8	0	0.508778815	1.369454899	0.694800815	1.516326361	0.612244895	1.094736842	0.969635815
12	40	6	1	12_1	1	2.590761185	0.903777227	1.189960189	0.790972327	0.859375001	1.6	1.075855806
12	40	6	2	12_2	0	0.581773934	1.319548958	1.047428417	0.522110344	0.468749998	1.6	0.945822087
12	40	6	3	12_3	0	0.795129813	1.732393325	0.633899715	1.420725868	0.437500001	1.6	0.947503847
12	40	6	4	12_4	0	1.866062342	0.707846093	1.146240715	0.735845537	1.265625	0	0.909092438
12	40	6	5	12_5	0	0.617536773	0.886123762	1.144838537	1.013465099	1.671874999	1.6	1.077604837
12	40	6	6	12_6	0	0.947656095	0.814894259	1.128822615	0.912200948	2.109375	0	1.08137198
12	40	6	7	12_7	0	0.02486037	1.351749242	0.781121278	1.213840073	0.468749998	1.6	0.993113191
12	40	6	8	12_8	0	0.576219487	0.283667135	0.927688535	1.390839803	0.718750001	0	0.969635815
10	41	1	1	10_1	0	1.0837065	0.65306047	1.082970939	0.971225403	1.39419087	0	1.014787065
10	41	1	2	10_2	0	1.467227889	0.986581184	1.131469019	0.671707876	0.863070537	1.6	0.937759979
10	41	1	3	10_3	0	1.247347701	1.012140446	1.142472631	0.780308809	0.896265561	1.6	1.027946432
10	41	1	4	10_4	0	1.192265872	2.163974084	0.807698655	1.395259451	0.580912862	1.6	0.903586961
10	41	1	5	10_5	0	0.314110749	1.429362245	0.963120986	1.554747641	0.647302903	1.6	1.034973948
10	41	1	6	10_6	0	1.197553103	0.487389181	1.040886779	1.44068627	1.377593365	0	1.008793007
10	41	1	7	10_7	0	1.227102104	0.122726277	1.010013667	1.10548023	1.526970958	0	0.944994187
10	41	1	8	10_8	1	0.270686082	1.144766113	0.821367324	0.08058432	0.713692944	1.6	1.127158421
10	41	2	1	10_1	1	0.770348252	1.247045528	1.103968617	0.38224906	0.936585364	1.386666667	1.014787065
10	41	2	2	10_2	0	0.707842036	0.288257671	1.032207288	1.270847761	1.24878049	0.533333333	0.937759979
10	41	2	3	10_3	0	0.858566748	1.127606301	1.139243734	0.699830715	0.936585364	1.386666667	1.027946432
10	41	2	4	10_4	0	0.662822048	0.522778471	0.990697915	1.217515245	0.702439025	1.28	0.903586961
10	41	2	5	10_5	0	1.595982874	1.977248507	0.685115092	1.238430387	0.507317072	1.386666667	1.034973948
10	41	2	6	10_6	0	1.413006532	0.94076029	1.11734157	0.783296753	1.795121956	0.64	1.008793007
10	41	2	7	10_7	0	0.264025555	0.386272293	1.051953584	1.247030227	1.385365853	0	0.944994187
10	41	2	8	10_8	0	1.727405955	1.510030938	0.879472201	1.160799852	0.487804875	1.386666667	1.127158421
10	41	3	1	10_1	0	0.742321164	0.381129449	1.010901312	1.329858286	1.693333334	0	1.014787065
10	41	3	2	10_2	0	2.543124279	3.169349031	0.863395935	1.015407077	0.279999998	1.405405405	0.937759979
10	41	3	3	10_3	0	1.630347888	0.763120812	1.100966699	0.993750678	0.680000001	1.405405405	1.027946432
10	41	3	4	10_4	0	0.910042363	0.893854213	0.958980032	1.068077788	0.999999998	1.405405405	0.903586961
10	41	3	5	10_5	0	0.351937769	0.660301675	0.924954648	1.272400229	1.346666669	0.972972973	1.034973948
10	41	3	6	10_6	0	1.342649471	0.745462989	0.999549476	1.05586953	0.906666667	1.405405405	1.008793007
10	41	3	7	10_7	0	0.12682051	0.257194222	0.973591596	0.698149227	1.746666667	0	0.944994187
10	41	3	8	10_8	1	0.352756555	1.12958761	1.167660303	0.566487184	0.346666666	1.405405405	1.127158421
10	41	4	1	10_1	0	0.991486889	0.078953184	0.961753065	1.005301111	1.627450983	0	1.014787065
10	41	4	2	10_2	0	0.518599432	1.875344648	1.170538744	0.826375675	0.549019609	1.195402299	0.937759979
10	41	4	3	10_3	0	1.420415708	1.253362745	0.901824104	1.058979078	0.725490197	1.195402299	1.027946432
10	41	4	4	10_4	0	1.364161454	1.131156792	0.99111618	1.047537051	0.882352941	1.195402299	0.903586961
10	41	4	5	10_5	0	0.726181068	0.769242334	0.887913382	1.115730325	1.490196077	0.827586207	1.034973948
10	41	4	6	10_6	0	0.968942412	0.363243756	0.904180236	1.017355664	1.137254901	1.195402299	1.008793007
10	41	4	7	10_7	0	1.114967035	0.807808726	1.106095235	0.876827579	0.823529414	1.195402299	0.944994187
10	41	4	8	10_8	1	0.895246002	1.720887815	1.076579054	1.051893517	0.76470588	1.195402299	1.127158421
10	41	5	1	10_1	0	0.216203161	0.861083982	1.123542648	0.788844404	1.111111111	0.296296296	1.014787065
10	41	5	2	10_2	0	1.09469052	0.321849321	0.941310865	1.182550335	1.277777778	0	0.937759979
10	41	5	3	10_3	1	1.164067055	1.143524385	1.044874785	0.98144471	1.037037038	1.925925926	1.027946432
10	41	5	4	10_4	0	1.555978584	1.039700177	1.165088745	0.556613771	1.092592592	1.925925926	0.903586961
10	41	5	5	10_5	0	0.209679562	0.825239906	0.969452324	1.232141849	0.907407405	0	1.034973948
10	41	5	6	10_6	0	1.432778172	1.418865336	0.945462205	1.081009472	0.703703705	1.925925926	1.008793007
10	41	5	7	10_7	0	1.503736743	1.59579477	0.774995756	1.156389912	0.611111112	1.925925926	0.944994187
10	41	5	8	10_8	0	0.822866203	0.793942123	1.035272672	1.021005546	1.259259258	0	1.127158421
10	41	6	1	10_1	0	0.891583939	0.985240407	1.170695194	0.937916941	1.467248908	0.390243902	1.014787065
10	41	6	2	10_2	0	1.11034231	1.041157109	1.167422919	0.878604177	1.344978168	1.268292683	0.937759979
10	41	6	3	10_3	0	0.87776037	1.033766163	0.908088941	1.084580965	0.873362447	1.268292683	1.027946432
10	41	6	4	10_4	0	1.053054438	0.855429353	0.851000948	1.068585793	1.030567687	1.268292683	0.903586961
10	41	6	5	10_5	0	0.914771507	0.423937345	0.967047311	1.041724288	0.943231442	0	1.034973948
10	41	6	6	10_6	1	1.14477578	1.446593403	0.760254286	0.97056675	0.593886461	1.268292683	1.008793007
10	41	6	7	10_7	0	0.768090796	0.9445992	0.955389175	1.169967148	0.838427946	1.268292683	0.944994187
10	41	6	8	10_8	0	1.239620861	1.26927702	1.220101226	0.848053938	0.908296941	1.268292683	1.127158421
6	42	1	1	6_1	0	0.66169388	0.904924788	1.125945544	0.633953558	1.223744292	0.701754386	1.081000274
6	42	1	2	6_2	1	0.769479206	0.37905697	1.010142527	1.13431306	1.388127854	0	0.964462199
6	42	1	3	6_3	0	1.082504821	0.09090642	0.971861048	0.791594302	1.278538811	0	0.976222313
6	42	1	4	6_4	0	1.595442588	1.221349631	1.210083953	0.890018161	0.949771687	1.824561404	0.934497164
6	42	1	5	6_5	0	1.282129633	1.040781598	1.035935702	0.789870999	0.821917809	1.824561404	0.957552302
6	42	1	6	6_6	0	1.429512038	1.117086419	0.923288889	1.213666191	0.748858449	0	0.89755579
6	42	1	7	6_7	0	0.496289049	1.1089695	0.851677917	1.161246971	1.168949774	1.824561404	1.002931723
6	42	1	8	6_8	0	0.682948786	2.136924673	0.871064419	1.385336758	0.420091325	1.824561404	1.185778235
6	42	5	1	6_1	0	1.434868871	1.312846909	1.176099474	0.773038165	1.05376344	1.350649351	1.081000274
6	42	5	2	6_2	1	0.762566955	0.406688877	1.055521345	1.142229449	1.161290323	0	0.964462199
6	42	5	3	6_3	0	1.36683426	1.182097515	0.899590636	1.167895697	0.774193549	1.350649351	0.976222313
6	42	5	4	6_4	0	1.411468848	0.676107987	1.038689555	1.123671625	0.967741936	1.350649351	0.934497164
6	42	5	5	6_5	0	1.000668121	1.792027911	0.619769293	1.235055183	0.580645161	1.350649351	0.957552302
6	42	5	6	6_6	0	0.222059375	1.214000663	1.124462497	0.945869601	1.634408602	1.246753247	0.89755579
6	42	5	7	6_7	0	0.627475721	0.951401606	1.19494293	0.540641918	0.752688171	1.350649351	1.002931723
6	42	5	8	6_8	0	1.174057851	0.464828532	0.890924272	1.071598363	1.075268818	0	1.185778235
6	42	6	1	6_1	0	0.575984071	1.2048542	1.019517839	0.308077557	0.908212563	1.350649351	1.081000274
6	42	6	2	6_2	1	0.219151492	1.099552865	0.800251522	0.73037081	1.429951693	1.246753247	0.964462199
6	42	6	3	6_3	0	1.522190447	0.588262	0.922395395	1.497395131	1.159420291	0	0.976222313
6	42	6	4	6_4	0	0.888729003	1.390301435	1.131723026	0.317287768	0.792270531	1.350649351	0.934497164
6	42	6	5	6_5	0	1.128711735	0.512858559	1.083671424	1.447230448	0.946859902	0	0.957552302
6	42	6	6	6_6	0	1.735365705	1.048852801	0.758308616	1.075213387	1.275362315	1.350649351	0.89755579
6	42	6	7	6_7	0	1.552632751	0.782040403	1.177868393	1.289122372	0.618357488	1.350649351	1.002931723
6	42	6	8	6_8	0	0.377234796	1.373277737	1.106263785	1.335302527	0.869565217	1.350649351	1.185778235
3	43	1	1	3_1	0	1.354248396	0.689054393	0.967721291	1.041968141	1.011709602	1.507246377	1.051775695
3	43	1	2	3_2	0	0.526041136	0.603543567	0.905258051	1.020338551	1.311475407	1.507246377	1.01468266
3	43	1	3	3_3	0	0.332773178	1.850562542	0.766527987	1.288401259	0.468384072	1.507246377	1.058495447
3	43	1	4	3_4	0	1.207626579	0.959795873	0.898519991	1.014722786	1.180327869	0.231884058	1.051708497
3	43	1	5	3_5	0	1.706462914	1.495498637	1.200556464	0.786786391	0.936768151	1.507246377	0.893727111
3	43	1	6	3_6	0	1.053604068	0.736272664	1.099834016	0.985257043	0.880562064	0.347826087	1.034438733
3	43	1	7	3_7	1	0.596501086	1.400835139	1.154734401	0.922897627	0.82435597	1.391304348	1.02745019
3	43	1	8	3_8	0	1.222742643	0.264437185	1.006847799	0.939628203	1.386416865	0	0.867721668
3	43	3	1	3_1	1	0.897295862	0.610768892	1.083137027	1.046931949	1.158129178	1.333333333	1.051775695
3	43	3	2	3_2	0	1.345638179	0.41155817	1.044856919	1.146575465	0.659242763	1.333333333	1.01468266
3	43	3	3	3_3	0	0.108490984	0.723212469	1.079544186	0.842124354	1.603563473	0.615384615	1.058495447
3	43	3	4	3_4	0	0.476109834	0.761486258	0.927012872	1.437629493	0.90868597	0	1.051708497
3	43	3	5	3_5	0	2.406812019	1.810089157	1.069858786	0.590009186	0.445434295	1.333333333	0.893727111
3	43	3	6	3_6	0	1.06501549	1.363427029	0.887360882	1.348694143	1.069042318	1.333333333	1.034438733
3	43	3	7	3_7	0	0.204228211	1.521620769	0.829311902	0.529732525	0.890868597	1.333333333	1.02745019
3	43	3	8	3_8	0	1.496409421	0.797837256	1.078917425	1.058302885	1.265033405	0.717948718	0.867721668
3	43	4	1	3_1	1	1.949395759	0.135463419	1.007729563	0.681610389	1.27764128	0	1.051775695
3	43	4	2	3_2	0	0.129904971	1.940027278	0.681090614	1.20738985	0.589680587	1.704918033	1.01468266
3	43	4	3	3_3	0	1.279873601	0.764689757	1.00974775	1.505517741	1.15970516	0	1.058495447
3	43	4	4	3_4	0	1.065628074	1.486887715	1.059324665	1.303631566	0.904176905	1.704918033	1.051708497
3	43	4	5	3_5	0	1.98436731	1.120027726	1.057857787	0.526961334	0.707616707	1.704918033	0.893727111
3	43	4	6	3_6	0	0.081864023	0.789576456	1.032586048	0.49281678	1.257985259	0	1.034438733
3	43	4	7	3_7	0	0.640003735	1.148477034	1.095000344	1.526385586	0.786240785	1.704918033	1.02745019
3	43	4	8	3_8	0	0.868962528	0.614850615	1.056663228	0.755686754	1.316953316	1.180327869	0.867721668
3	43	5	1	3_1	1	0.943725805	0.727960292	1.039954422	1.048201974	0.974789917	0	1.051775695
3	43	5	2	3_2	0	1.261388316	1.337223389	0.907816333	1.012080822	1.277310925	1.333333333	1.01468266
3	43	5	3	3_3	0	1.031170393	1.382717646	0.925744693	1.014603499	1.098039214	1.333333333	1.058495447
3	43	5	4	3_4	0	1.014420432	0.578006461	1.022818074	1.011521839	0.627450982	1.333333333	1.051708497
3	43	5	5	3_5	0	0.977554598	1.97133911	1.05968855	0.930203873	0.324929974	1.333333333	0.893727111
3	43	5	6	3_6	0	0.983735947	0.714536057	0.924480851	1.003613729	0.69467787	1.333333333	1.034438733
3	43	5	7	3_7	0	0.94351014	0.651475357	1.056571295	1.000762046	1.75910364	0	1.02745019
3	43	5	8	3_8	0	0.84449437	0.636741687	1.062925782	0.979012218	1.243697477	1.333333333	0.867721668
3	43	6	1	3_1	1	1.164462166	0.704776531	1.048446851	0.992527775	1.009900993	1.386666667	1.051775695
3	43	6	2	3_2	0	0.79059688	0.293958678	0.961391359	1.316403518	1.485148513	0	1.01468266
3	43	6	3	3_3	0	0.292836357	0.463113518	0.959463127	1.111463146	1.584158415	0	1.058495447
3	43	6	4	3_4	0	0.430210949	0.967523592	0.985665625	1.037320206	0.831683171	1.386666667	1.051708497
3	43	6	5	3_5	0	2.568332292	1.134847956	1.136129619	0.971423523	0.811881189	1.386666667	0.893727111
3	43	6	6	3_6	0	1.580094687	0.78921023	0.978608018	1.133791371	1.089108913	1.066666667	1.034438733
3	43	6	7	3_7	0	0.302603963	1.855876288	0.836845204	0.361402604	0.415841582	1.386666667	1.02745019
3	43	6	8	3_8	0	0.870862706	1.790693207	1.093450197	1.075667856	0.772277225	1.386666667	0.867721668
5	44	1	1	5_1	0	1.306132321	0.576811187	1.125556405	1.15645965	1.666666666	0	0.95007559
5	44	1	2	5_2	0	0.240313697	0.912254616	1.037502598	0.406558351	0.955555553	1.507246377	0.948537572
5	44	1	3	5_3	0	1.682966874	1.164448281	0.940084458	1.257612429	0.888888889	1.507246377	1.017468737
5	44	1	4	5_4	1	1.052712966	0.819667287	1.120148893	1.164914381	1.000000001	1.507246377	1.083114137
5	44	1	5	5_5	0	0.765086425	0.803567333	1.133928108	1.097416476	1.111111113	0.463768116	0.920363881
5	44	1	6	5_6	0	1.069108419	1.158250834	1.260216757	0.892626599	0.955555553	1.507246377	0.994817928
5	44	1	7	5_7	0	1.218762811	1.85984015	0.553392696	1.107445704	0.533333337	1.507246377	1.025578286
5	44	1	8	5_8	0	0.664916487	0.705160312	0.829170085	0.916966409	0.888888889	0	1.060043868
5	44	2	1	5_1	0	1.561439147	0.437225372	0.972386906	0.694670068	1.265116279	0	0.95007559
5	44	2	2	5_2	0	0.095315193	2.032633721	1.01078333	1.275443051	0.465116276	2	0.948537572
5	44	2	3	5_3	0	1.371461137	0.900467232	1.134815731	0.752229206	1.358139536	0	1.017468737
5	44	2	4	5_4	1	1.943087307	1.040432258	0.814029453	0.322786371	0.948837211	2	1.083114137
5	44	2	5	5_5	0	0.831190926	1.190903652	0.924314476	1.400728415	0.818604649	2	0.920363881
5	44	2	6	5_6	0	1.321758895	1.189599575	1.190494355	0.64660112	1.097674419	2	0.994817928
5	44	2	7	5_7	0	0.501085716	0.544299046	0.915619702	1.399667749	1.097674419	0	1.025578286
5	44	2	8	5_8	0	0.37466168	0.664439143	1.037556047	1.50787402	0.948837211	0	1.060043868
5	44	3	1	5_1	1	0.592444334	0.300311915	1.036927049	1.185874885	1.662591688	0	0.95007559
5	44	3	2	5_2	0	1.180688294	1.356603941	1.110390291	0.653967079	0.52811736	1.333333333	0.948537572
5	44	3	3	5_3	0	0.673939943	0.563459973	1.084533034	0.897516824	1.506112472	0	1.017468737
5	44	3	4	5_4	0	0.040138142	1.098708449	0.932717973	0.835586369	0.684596576	1.333333333	1.083114137
5	44	3	5	5_5	0	1.207363681	1.198185367	1.131601825	0.704699555	0.410757944	1.333333333	0.920363881
5	44	3	6	5_6	0	1.304685027	2.131995193	0.729317367	1.427557776	0.665036672	1.333333333	0.994817928
5	44	3	7	5_7	0	1.153139681	0.711969711	0.886354469	1.312972295	0.958435208	1.333333333	1.025578286
5	44	3	8	5_8	0	1.847600898	0.63876545	1.088157992	0.981825216	1.58435208	1.333333333	1.060043868
5	44	4	1	5_1	1	2.089703599	0.71632919	0.811762755	0.280003119	1.078260868	1.575757576	0.95007559
5	44	4	2	5_2	0	0.288105499	0.950121336	0.934862617	0.100952751	2.521739131	0	0.948537572
5	44	4	3	5_3	0	0.515290861	0.951539775	0.958032146	0.145376932	0.678260867	1.575757576	1.017468737
5	44	4	4	5_4	0	1.610740442	0.403500177	0.843040763	0.314540112	1.043478263	0.121212121	1.083114137
5	44	4	5	5_5	0	0.520771498	1.004956041	1.120269769	2.745855768	0.695652173	0	0.920363881
5	44	4	6	5_6	0	0.090674298	1.540243424	1.148186622	1.781286271	0.573913045	1.575757576	0.994817928
5	44	4	7	5_7	0	1.030810659	1.415618483	1.301596205	2.469027365	0.434782606	1.575757576	1.025578286
5	44	4	8	5_8	0	1.853903144	1.017691575	0.882249122	0.162957682	0.973913046	1.575757576	1.060043868
5	44	5	1	5_1	0	1.928379832	1.492966301	1.067778823	0.502775673	0.729166665	1.368421053	0.95007559
5	44	5	2	5_2	0	0.391245851	1.034695389	0.944834466	1.820102416	2.604166667	1.368421053	0.948537572
5	44	5	3	5_3	0	0.441584916	1.054805467	0.980494254	1.858668795	0.895833331	1.157894737	1.017468737
5	44	5	4	5_4	1	1.798551786	1.414056507	0.748290501	0.362914279	0.541666665	1.368421053	1.083114137
5	44	5	5	5_5	0	0.794670974	1.179852351	1.114709349	1.919611677	0.5625	1.368421053	0.920363881
5	44	5	6	5_6	0	0.225639066	0.823052556	1.232533903	1.266244257	0.729166665	1.368421053	0.994817928
5	44	5	7	5_7	0	0.815534714	0.378177031	1.045323111	0.093699711	0.958333336	0	1.025578286
5	44	5	8	5_8	0	1.604392861	0.622394398	0.866035594	0.175983192	0.979166671	0	1.060043868
5	44	6	1	5_1	1	1.865001376	0.992637603	0.874604314	0.171569418	1.232628402	1.386666667	0.95007559
5	44	6	2	5_2	0	1.482095231	0.85948745	1.176313541	0.515400279	1.18429003	0.32	0.948537572
5	44	6	3	5_3	0	0.508775015	1.000109715	0.999133365	1.755053957	1.039274921	1.386666667	1.017468737
5	44	6	4	5_4	0	1.053910871	1.122391265	1.211691992	0.743094845	0.942598185	1.386666667	1.083114137
5	44	6	5	5_5	0	1.018962503	0.773115911	0.767838598	1.626757149	0.966767371	0.746666667	0.920363881
5	44	6	6	5_6	0	0.638571426	0.985334507	1.179915178	1.338658309	0.507552867	1.386666667	0.994817928
5	44	6	7	5_7	0	1.289292267	0.669078064	0.942061231	0.086750055	1.546827797	0	1.025578286
5	44	6	8	5_8	0	0.143391311	1.597845485	0.84844178	1.762715988	0.580060426	1.386666667	1.060043868
1	45	1	1	1_1	0	1.145808636	1.418904757	0.840865731	1.101932633	0.642706133	1.464788732	1.09843321
1	45	1	2	1_2	0	1.146706741	1.473203189	1.155361674	0.82712338	0.642706133	1.464788732	1.107440737
1	45	1	3	1_3	0	0.220942696	0.777504788	1.044403035	0.904289485	0.541226215	1.464788732	0.916827618
1	45	1	4	1_4	0	0.756233328	0.572463454	0.926278447	1.182605674	1.471458773	0	0.956945756
1	45	1	5	1_5	1	0.943821777	0.807368167	0.905800794	1.130261336	1.708245243	0	1.061363774
1	45	1	6	1_6	0	1.54885861	1.117855406	1.156312031	0.832529754	0.693446088	1.464788732	1.14360942
1	45	1	7	1_7	0	1.036679456	1.021872713	1.083831478	0.832845725	1.04862579	0.676056338	0.915580422
1	45	1	8	1_8	0	1.200948756	0.810827526	0.88714681	1.188412013	1.251585624	1.464788732	0.799799063
1	45	2	1	1_1	0	0.701149113	0.544229814	1.037548231	1.254804162	0.482306685	1.548387097	1.09843321
1	45	2	2	1_2	0	1.97200319	0.912661055	1.071980184	1.023402752	1.258191349	1.677419355	1.107440737
1	45	2	3	1_3	0	0.267294214	0.891600732	1.056730146	0.410443832	1.635648754	1.419354839	0.916827618
1	45	2	4	1_4	0	1.227620341	3.535467723	0.6588327	1.692110605	0.167758845	1.677419355	0.956945756
1	45	2	5	1_5	1	0.447258114	0.172445661	1.01318401	1.379858157	0.975098295	0	1.061363774
1	45	2	6	1_6	0	0.198462065	0.713478931	1.062286121	1.052625705	1.342070775	0	1.14360942
1	45	2	7	1_7	0	1.043353201	0.69115741	1.041692004	0.416484676	1.656618612	0	0.915580422
1	45	2	8	1_8	0	2.142859762	0.538958674	1.057746605	0.770270112	0.482306685	1.677419355	0.799799063
1	45	3	1	1_1	0	0.563450365	0.729540408	1.128504385	0.90222946	1.921875002	0	1.09843321
1	45	3	2	1_2	0	0.78364273	0.380812203	1.065081518	1.148157722	0.859375001	0	1.107440737
1	45	3	3	1_3	0	1.36904369	0.805179841	1.104014871	0.95856323	0.749999998	1.350649351	0.916827618
1	45	3	4	1_4	0	0.615757185	1.589705759	0.697517137	1.162175141	0.687499999	1.350649351	0.956945756
1	45	3	5	1_5	1	0.735799744	0.779076015	1.133430782	0.813920457	2.140625003	1.246753247	1.061363774
1	45	3	6	1_6	0	2.250347495	1.7499627	0.765056057	1.180069574	0.546874999	1.350649351	1.14360942
1	45	3	7	1_7	0	0.558903249	1.051651372	0.938206745	0.875600803	0.546874999	1.350649351	0.915580422
1	45	3	8	1_8	0	1.123055542	0.914071701	1.168188505	0.959283613	0.546874999	1.350649351	0.799799063
1	45	4	1	1_1	0	0.734703471	0.783541283	0.962270645	1.424485595	1.23255814	0	1.09843321
1	45	4	2	1_2	0	0.637160686	0.753424605	1.110141955	0.671333542	0.790697672	1.6	1.107440737
1	45	4	3	1_3	0	2.037392608	0.790684047	1.10369651	0.644320512	0.906976743	1.6	0.916827618
1	45	4	4	1_4	0	0.462620949	0.841615002	1.029175979	1.243023132	0.999999998	0	0.956945756
1	45	4	5	1_5	1	1.549974382	1.123252082	0.996212153	1.101636019	1.04651163	1.6	1.061363774
1	45	4	6	1_6	0	1.226884434	1.81483269	0.896627904	1.202915353	0.534883723	1.6	1.14360942
1	45	4	7	1_7	0	0.235474761	1.348534202	0.990423136	0.535272924	0.953488375	1.6	0.915580422
1	45	4	8	1_8	0	1.115788708	0.544116089	0.911451719	1.177012923	1.534883721	0	0.799799063
1	45	5	1	1_1	0	0.428205664	0.714814891	1.102602232	1.080770832	0.891428569	1.142857143	1.09843321
1	45	5	2	1_2	0	0.710059364	0.656595095	1.121085739	0.834638327	1.051428573	1.142857143	1.107440737
1	45	5	3	1_3	0	1.634276715	0.78749504	1.136983877	0.830805557	1.074285718	1.142857143	0.916827618
1	45	5	4	1_4	0	0.669710347	1.358244157	0.81160338	1.26431247	1.188571425	1.142857143	0.956945756
1	45	5	5	1_5	1	0.791654314	0.523670058	1.037051056	0.78062517	1.371428574	0	1.061363774
1	45	5	6	1_6	0	1.552859574	1.008444591	1.053550991	0.963429675	0.685714283	1.142857143	1.14360942
1	45	5	7	1_7	0	0.73296795	1.521379467	0.874065363	1.163980942	1.005714284	1.142857143	0.915580422
1	45	5	8	1_8	0	1.48026607	1.429356701	0.863057362	1.081437028	0.731428573	1.142857143	0.799799063
1	45	6	1	1_1	0	0.974901657	1.280028259	0.969182151	1.384844268	0.542056077	1.333333333	1.09843321
1	45	6	2	1_2	0	2.191470258	1.071120472	0.955533873	1.18790423	0.78504673	1.333333333	1.107440737
1	45	6	3	1_3	0	1.839673852	0.827256105	1.087858492	1.084168047	0.953271029	1.333333333	0.916827618
1	45	6	4	1_4	0	0.864639719	2.184827039	0.603357643	1.415277989	0.579439251	1.333333333	0.956945756
1	45	6	5	1_5	1	0.360010637	0.648708204	1.09962809	1.038271199	1.887850469	0	1.061363774
1	45	6	6	1_6	0	1.598494216	0.775188543	1.126568359	0.863505993	1.084112148	1.333333333	1.14360942
1	45	6	7	1_7	0	0.092580988	0.466398328	1.074261516	0.27622704	1.345794391	0	0.915580422
1	45	6	8	1_8	0	0.078228673	0.74647305	1.083609876	0.749801236	0.822429904	1.333333333	0.799799063
9	46	1	1	9_1	0	0.87227823	1.595157544	0.813411576	1.365258102	0.715953309	1.464788732	0.93405025
9	46	1	2	9_2	0	1.309987277	0.355360515	1.031940159	0.782149122	1.167315173	0	1.056632227
9	46	1	3	9_3	0	1.500211137	0.933904706	1.090076184	0.863729763	0.918287938	1.464788732	1.08550039
9	46	1	4	9_4	0	0.956321875	1.016046751	1.032242186	0.881471666	1.556420234	0.676056338	1.116235649
9	46	1	5	9_5	0	0.946881577	1.191709116	1.053796816	1.043834606	1.416342413	1.464788732	0.805938799
9	46	1	6	9_6	0	0.220819836	0.552228394	0.942762632	1.250445289	0.809338519	0	1.025466101
9	46	1	7	9_7	0	0.948371704	0.882631208	1.092803632	0.913357581	0.840466926	1.464788732	0.938574365
9	46	1	8	9_8	1	1.245128364	1.472961767	0.942966816	0.899753872	0.575875488	1.464788732	1.037602219
9	46	2	1	9_1	0	0.736744379	0.954639521	0.8973724	1.535911127	1.109826586	0	0.93405025
9	46	2	2	9_2	0	1.025620882	0.776202226	1.132409044	0.671230224	0.670520234	1.168539326	1.056632227
9	46	2	3	9_3	0	0.415903934	1.514341509	0.782902182	0.635802281	0.809248552	1.168539326	1.08550039
9	46	2	4	9_4	0	0.784035006	1.148867954	1.018580525	1.481480714	1.063583816	1.168539326	1.116235649
9	46	2	5	9_5	0	0.73876093	0.861279401	1.131828384	0.935691683	1.248554912	1.168539326	0.805938799
9	46	2	6	9_6	1	1.229333165	0.797448744	0.855196181	1.259937851	1.271676301	1.168539326	1.025466101
9	46	2	7	9_7	0	1.275709541	0.913763142	1.101102942	0.931282617	1.179190753	0.988764045	0.938574365
9	46	2	8	9_8	0	1.793892162	1.033457503	1.080608342	0.548663503	0.647398845	1.168539326	1.037602219
9	46	3	1	9_1	0	0.820616126	0.479461546	0.938308287	0.894101133	1.18940937	0	0.93405025
9	46	3	2	9_2	0	0.687571885	0.448344643	1.051656694	1.099147775	1.107942974	0.436363636	1.056632227
9	46	3	3	9_3	0	1.044831496	1.252340558	1.162039435	1.024937657	0.733197556	1.890909091	1.08550039
9	46	3	4	9_4	0	1.189417663	1.16585692	1.101527558	1.064913031	0.961303463	1.890909091	1.116235649
9	46	3	5	9_5	0	1.225430875	0.854254768	1.077812669	1.074783506	1.922606926	0	0.805938799
9	46	3	6	9_6	1	0.994444566	0.958915912	0.849764141	0.930020671	0.63543788	1.890909091	1.025466101
9	46	3	7	9_7	0	1.155023627	0.827491632	0.919111091	1.04902823	0.896130347	0	0.938574365
9	46	3	8	9_8	0	0.882663762	2.013334022	0.899780126	0.863067997	0.553971484	1.890909091	1.037602219
9	46	4	1	9_1	0	1.238423757	2.247116848	0.604811543	1.060909079	0.359102244	1.739130435	0.93405025
9	46	4	2	9_2	0	0.684690151	0.732042267	1.084867765	1.234705371	1.316708227	0	1.056632227
9	46	4	3	9_3	0	1.252805106	1.106902195	1.073619952	1.163315166	0.937655863	1.739130435	1.08550039
9	46	4	4	9_4	0	0.089126578	0.710611126	1.100006085	1.047141228	1.097256859	1.565217391	1.116235649
9	46	4	5	9_5	0	1.728018593	0.551093034	0.901842646	1.264840227	1.077306733	0	0.805938799
9	46	4	6	9_6	0	1.39268591	0.676258512	0.88456254	1.060991551	1.137157105	0	1.025466101
9	46	4	7	9_7	0	0.967761983	0.956313148	1.167941357	0.743637484	1.097256859	1.217391304	0.938574365
9	46	4	8	9_8	1	0.646487922	1.019662869	1.182348113	0.424459894	0.977556109	1.739130435	1.037602219
9	46	5	1	9_1	0	0.811600635	0.1893846	1.011044054	0.992316515	0.629333334	0	0.93405025
9	46	5	2	9_2	0	0.989363569	0.980344336	0.827006283	2.310230154	1.056	0	1.056632227
9	46	5	3	9_3	0	0.254969247	0.744442034	1.114280294	0.586836075	1.258666668	1.049180328	1.08550039
9	46	5	4	9_4	0	0.358792169	0.748028835	1.080377043	0.21484952	0.437333334	1.704918033	1.116235649
9	46	5	5	9_5	0	1.691976438	0.676802315	1.1096152	0.499762289	1.290666666	1.049180328	0.805938799
9	46	5	6	9_6	0	1.162659777	1.048855362	0.818947638	2.252462206	1.493333334	1.704918033	1.025466101
9	46	5	7	9_7	1	2.026413995	0.724608144	1.103547033	0.506560184	1.663999999	0.786885246	0.938574365
9	46	5	8	9_8	0	0.704224171	2.887534374	0.935182455	0.636983057	0.170666665	1.704918033	1.037602219
9	46	6	1	9_1	0	1.421009033	1.924369741	0.756162468	1.128740775	0.435199998	1.333333333	0.93405025
9	46	6	2	9_2	0	0.958904434	1.250071244	0.79343999	1.015913682	0.3968	1.333333333	1.056632227
9	46	6	3	9_3	0	0.279070868	0.321752068	1.010795711	1.026890118	1.344000002	0	1.08550039
9	46	6	4	9_4	0	0.419736856	0.71627336	1.103707216	1.051707973	0.537600002	1.333333333	1.116235649
9	46	6	5	9_5	0	1.600692259	0.602882441	1.013644283	1.058121124	1.6128	1.333333333	0.805938799
9	46	6	6	9_6	1	0.617867111	0.494648921	1.016907521	1.023051713	2.3552	0	1.025466101
9	46	6	7	9_7	0	1.472021924	0.73956426	1.06651852	0.951214798	1.0368	1.333333333	0.938574365
9	46	6	8	9_8	0	1.230697516	1.950437964	1.238824292	0.744359818	0.2816	1.333333333	1.037602219
11	49	1	1	11_1	0	0.884298642	0.745740617	1.068106044	0.770170446	1.814173228	1.444444444	0.927031193
11	49	1	2	11_2	0	0.314946695	0.823784122	1.053876324	0.543124319	0.844094488	1.222222222	1.128842856
11	49	1	3	11_3	1	1.01659004	1.45831305	0.855206297	0.53749566	0.34015748	1.444444444	0.847705977
11	49	1	4	11_4	0	1.617476041	0.849551088	1.035909885	0.716136569	0.944881888	0	0.98557251
11	49	1	5	11_5	0	2.189746309	0.725457121	1.071372274	0.472460806	1.007874015	1	0.94836933
11	49	1	6	11_6	0	0.458844664	0.582909514	1.025811321	1.663597722	1.322834647	0	1.069539463
11	49	1	7	11_7	0	0.050137117	1.87507653	0.822371913	2.591738195	0.453543307	1.444444444	1.028179504
11	49	1	8	11_8	0	1.467960493	0.939167959	1.067345942	0.705276282	1.272440947	1.444444444	1.064759167
11	49	2	1	11_1	1	0.696985523	0.730608989	1.068749642	0.645955196	1.76	0	0.927031193
11	49	2	2	11_2	0	1.229477433	0.812038961	1.072719836	0.690335127	0.959999999	2	1.128842856
11	49	2	3	11_3	0	0.645242646	0.940548274	0.994813483	1.37631752	0.756363634	0	0.847705977
11	49	2	4	11_4	0	0.596568481	0.428776053	1.004968032	1.051338882	1.294545454	0	0.98557251
11	49	2	5	11_5	0	0.431205372	0.290151352	1.000608731	1.072463534	1.469090912	0	0.94836933
11	49	2	6	11_6	0	2.213888752	2.574161893	0.84660399	1.260233019	0.465454546	2	1.069539463
11	49	2	7	11_7	0	1.307282924	1.535116068	0.954972578	1.295827686	0.581818182	2	1.028179504
11	49	2	8	11_8	0	0.879348869	0.68859841	1.056563709	0.607529036	0.712727273	2	1.064759167
11	49	3	1	11_1	1	2.050227143	2.163061472	1.022148692	0.89443529	0.575539566	1.316455696	0.927031193
11	49	3	2	11_2	0	0.711329195	0.774907219	0.952122131	1.22403326	1.01678657	0	1.128842856
11	49	3	3	11_3	0	1.124154072	0.582260427	1.011152086	0.981995638	1.074340531	0.506329114	0.847705977
11	49	3	4	11_4	0	0.39067869	1.560700281	0.883195289	1.244948314	0.575539566	1.316455696	0.98557251
11	49	3	5	11_5	0	0.20076175	0.637203581	1.080507424	0.832311995	1.285371702	1.215189873	0.94836933
11	49	3	6	11_6	0	1.286376849	0.943331258	0.880642638	1.019838264	1.151079139	1.316455696	1.069539463
11	49	3	7	11_7	0	0.316010161	0.665762331	1.084457332	0.939974628	0.959232615	1.012658228	1.028179504
11	49	3	8	11_8	0	1.92046214	0.672773431	1.085774409	0.862462612	1.362110311	1.316455696	1.064759167
11	49	4	1	11_1	1	1.485649618	1.334841103	1.01381336	0.483819639	0.776556776	2	0.927031193
11	49	4	2	11_2	0	0.873045867	0.942948035	0.983320921	0.558092549	1.21611722	0	1.128842856
11	49	4	3	11_3	0	0.933983967	0.930055095	1.012166513	0.50844945	1.948717949	0	0.847705977
11	49	4	4	11_4	0	1.164681421	1.410356004	0.934449846	1.361893681	0.717948718	2	0.98557251
11	49	4	5	11_5	0	1.088778809	1.551530678	0.837051795	1.398133329	0.835164834	2	0.94836933
11	49	4	6	11_6	0	0.842445876	0.576071119	1.083847264	1.05545582	0.967032966	0	1.069539463
11	49	4	7	11_7	0	0.150885563	0.215496571	0.977419112	1.477151558	0.835164834	0	1.028179504
11	49	4	8	11_8	0	1.46052888	1.038701395	1.157931189	1.157003974	0.703296702	2	1.064759167
8	50	1	1	8_1	0	1.078229271	0.843668975	0.974253738	1.161868033	1.370998119	0	0.885544149
8	50	1	2	8_2	0	0.964305433	0.554342555	0.957385511	0.95128336	1.355932204	0.676056338	0.924560698
8	50	1	3	8_3	0	1.385286755	1.12486712	1.065454203	1.038297115	0.783427493	1.464788732	1.030139188
8	50	1	4	8_4	0	1.264116394	1.579207148	1.025572976	0.86730532	0.557438796	1.464788732	1.108026157
8	50	1	5	8_5	0	1.242718593	0.67069464	1.044695617	0.952305091	0.919020714	1.464788732	1.041683411
8	50	1	6	8_6	0	0.054456594	0.656337343	0.932411975	0.446864523	1.129943502	1.464788732	0.967230483
8	50	1	7	8_7	0	0.848941808	1.604291952	1.011946218	1.610894998	0.798493408	1.464788732	0.859313922
8	50	1	8	8_8	1	1.161945153	0.966590268	0.988279761	0.971181561	1.084745763	0	1.183501991
8	50	2	1	8_1	0	0.255056964	1.770650007	0.912501034	1.05895626	0.71578947	1.253012048	0.885544149
8	50	2	2	8_2	0	1.367008435	1.181301862	1.011146192	1.102189132	0.884210528	1.253012048	0.924560698
8	50	2	3	8_3	0	0.984088907	0.237610334	1.019539192	1.027637801	1.72631579	0	1.030139188
8	50	2	4	8_4	0	0.493874386	1.560870081	1.087489616	1.025877663	0.421052635	1.253012048	1.108026157
8	50	2	5	8_5	0	1.294794902	1.112724636	0.905576471	1.026762263	0.989473687	1.253012048	1.041683411
8	50	2	6	8_6	1	1.317835165	0.662617422	0.865315464	0.934744454	1.136842105	1.253012048	0.967230483
8	50	2	7	8_7	0	1.516295767	0.898112821	1.110803811	0.940209289	1.115789472	1.253012048	0.859313922
8	50	2	8	8_8	0	0.771045474	0.576112837	1.087628219	0.883623138	1.010526313	0.481927711	1.183501991
8	50	3	1	8_1	0	1.565445944	1.109400282	0.819917982	1.132790786	0.803571429	1.507246377	0.885544149
8	50	3	2	8_2	0	0.761794234	0.910035348	1.140712506	0.971894573	1.196428571	0.463768116	0.924560698
8	50	3	3	8_3	0	0.147115308	0.381222988	1.048571019	1.449216515	1.499999998	0	1.030139188
8	50	3	4	8_4	1	1.351320777	1.15834121	1.103478125	1.051159902	0.857142855	1.507246377	1.108026157
8	50	3	5	8_5	0	1.378813537	1.031434822	1.076540856	0.491683676	0.678571432	1.507246377	1.041683411
8	50	3	6	8_6	0	0.943200105	2.093195822	0.686944559	0.979611752	0.660714287	1.507246377	0.967230483
8	50	3	7	8_7	0	0.782287455	1.082778295	1.164164728	0.974213851	1.125	1.507246377	0.859313922
8	50	3	8	8_8	0	1.07002264	0.233591233	0.959670224	0.949428944	1.178571427	0	1.183501991
8	50	4	1	8_1	0	0.337504459	0.83500939	0.854326506	1.312682716	0.736633665	1.205479452	0.885544149
8	50	4	2	8_2	0	1.083615449	1.010901133	1.067949177	1.109387663	0.665346534	1.205479452	0.924560698
8	50	4	3	8_3	0	0.693016979	1.331742678	0.832393663	1.212013511	0.554455444	1.205479452	1.030139188
8	50	4	4	8_4	1	1.193252187	0.637978366	1.088380081	0.583337796	1.813861386	0	1.108026157
8	50	4	5	8_5	0	1.341987597	0.900821636	1.14934602	0.797262061	1.108910889	1.205479452	1.041683411
8	50	4	6	8_6	0	0.553027706	1.649569178	0.760309525	1.238902135	0.514851487	1.205479452	0.967230483
8	50	4	7	8_7	0	1.373010113	0.724548863	1.119994453	0.939691357	1.29108911	0.767123288	0.859313922
8	50	4	8	8_8	0	1.42458551	0.909428757	1.127300575	0.806722763	1.314851485	1.205479452	1.183501991
8	50	5	1	8_1	0	0.06356668	0.87262227	1.1274905	0.600326115	0.84916201	1.454545455	0.885544149
8	50	5	2	8_2	0	1.267784506	1.355010346	1.032185436	0.323975757	0.342644321	1.454545455	0.924560698
8	50	5	3	8_3	0	1.237458717	0.42832203	0.998773139	1.189739747	2.040968346	0	1.030139188
8	50	5	4	8_4	0	1.285758092	0.534883134	1.004643115	1.288484597	1.877094973	1.454545455	1.108026157
8	50	5	5	8_5	0	1.706884732	2.429387164	0.689039666	1.629566027	0.31284916	1.454545455	1.041683411
8	50	5	6	8_6	1	1.66160313	0.585683364	0.918432063	0.943344694	0.983240222	0	0.967230483
8	50	5	7	8_7	0	0.281431287	0.92885093	1.108971943	1.255983637	0.655493481	1.454545455	0.859313922
8	50	5	8	8_8	0	0.495512855	0.865240762	1.120464138	0.768579426	0.938547486	0.727272727	1.183501991
8	50	6	1	8_1	0	0.76631946	0.881403529	0.880806068	1.289815996	1.160120845	1.283950617	0.885544149
8	50	6	2	8_2	0	1.436238615	1.18360964	0.999879517	1.206135771	1.063444108	1.283950617	0.924560698
8	50	6	3	8_3	0	0.2593424	0.661924082	0.827110273	1.132413109	1.087613295	1.283950617	1.030139188
8	50	6	4	8_4	1	2.025137187	1.160615174	1.125268629	0.121448223	0.749244713	1.185185185	1.108026157
8	50	6	5	8_5	0	0.23165308	0.927488112	0.889530086	1.056360425	1.280966767	0.395061728	1.041683411
8	50	6	6	8_6	0	0.641240921	0.598739721	1.097849158	1.256705966	1.015105745	0	0.967230483
8	50	6	7	8_7	0	1.814079068	1.56798003	0.964050041	0.920130097	0.821752263	1.283950617	0.859313922
8	50	6	8	8_8	0	0.825989269	1.018239713	1.215506227	1.016990412	0.821752263	1.283950617	1.183501991
2	51	1	1	2_1	0	1.169022636	0.684168644	0.91427328	0.988610737	1.33078394	1.333333333	0.941905706
2	51	1	2	2_2	0	0.875740104	1.444436429	1.040417853	0.819544552	0.657743783	1.333333333	0.903581634
2	51	1	3	2_3	0	0.882697394	0.588357408	1.05309253	0.811026724	1.269598473	0	1.065809096
2	51	1	4	2_4	0	0.980096581	0.18332529	0.992336783	1.016471545	1.284894835	0	1.036616151
2	51	1	5	2_5	0	0.973793661	1.774680601	0.900326791	1.246824009	0.734225619	1.333333333	1.027818277
2	51	1	6	2_6	0	0.89745176	1.277382507	0.893613581	1.341784885	0.841300192	1.333333333	1.001291355
2	51	1	7	2_7	1	1.06921903	0.734012089	1.082168813	0.966690813	1.177820268	1.333333333	1.14245724
2	51	1	8	2_8	0	1.151978834	1.313637033	1.12377037	0.809046735	0.703632888	1.333333333	0.880520541
2	51	2	1	2_1	0	2.164593611	2.204914791	0.881233703	1.394633079	0.508771932	1.857142857	0.941905706
2	51	2	2	2_2	0	2.180282234	1.596954047	1.014866343	0.447189878	0.754385961	1.857142857	0.903581634
2	51	2	3	2_3	0	0.08694083	1.099581967	1.045760737	0.509353187	0.824561405	1.428571429	1.065809096
2	51	2	4	2_4	0	0.938687082	0.199729843	1.013540272	1.271669892	1.210526317	0	1.036616151
2	51	2	5	2_5	0	0.266564799	0.398408618	0.938845187	1.535732171	1.263157893	0	1.027818277
2	51	2	6	2_6	0	1.484487368	1.018167997	0.931878895	1.425071951	0.877192982	0	1.001291355
2	51	2	7	2_7	1	0.434136028	0.747465584	1.090648262	0.554255248	1.42105263	1.857142857	1.14245724
2	51	2	8	2_8	0	0.444308049	0.734777153	1.083226601	0.862094593	1.140350879	1	0.880520541
2	51	3	1	2_1	0	0.90012077	0.347657306	1.053493628	0.712024513	1.24520256	0	0.941905706
2	51	3	2	2_2	0	0.700174547	0.920254281	1.208546569	1.084512906	1.24520256	1.6	0.903581634
2	51	3	3	2_3	0	1.408354469	0.889267535	1.175057063	0.728493631	1.176972283	1.6	1.065809096
2	51	3	4	2_4	0	0.465810395	0.348806779	1.042531862	1.908668968	1.125799571	0	1.036616151
2	51	3	5	2_5	0	1.541063641	1.933761152	0.505577325	0.123588958	0.375266524	1.6	1.027818277
2	51	3	6	2_6	0	0.357404876	0.759995086	0.916473649	2.544435507	0.614072495	1.6	1.001291355
2	51	3	7	2_7	1	1.914934264	2.088767665	0.958394582	0.600957795	0.392324094	1.6	1.14245724
2	51	3	8	2_8	0	0.712137039	0.711490196	1.139925321	0.297317722	1.825159913	0	0.880520541
2	51	4	1	2_1	0	1.569882352	1.748225905	0.85708518	1.138429043	0.53579677	1.575757576	0.941905706
2	51	4	2	2_2	0	0.780751137	0.708586034	1.013725058	1.060061404	1.016166283	0	0.903581634
2	51	4	3	2_3	1	0.085424319	0.828085354	1.087619033	0.797820682	1.6443418	0.121212121	1.065809096
2	51	4	4	2_4	0	0.302361147	0.577726691	1.000863416	1.057266145	1.607390302	0	1.036616151
2	51	4	5	2_5	0	2.046791341	1.104627471	1.058501666	0.999776511	0.960739027	1.575757576	1.027818277
2	51	4	6	2_6	0	1.180811972	0.954274969	0.758807696	1.007689863	0.591224019	1.575757576	1.001291355
2	51	4	7	2_7	0	0.976810987	0.97074806	1.103179061	0.96990155	0.572748267	1.575757576	1.14245724
2	51	4	8	2_8	0	1.057166744	1.107725516	1.12021889	0.969054801	1.071593533	1.575757576	0.880520541
2	51	5	1	2_1	0	0.047085171	0.486367948	0.917997646	1.250004443	1.722675369	0	0.941905706
2	51	5	2	2_2	0	1.108441508	2.182990137	0.950385138	0.098407236	0.339314844	1.762711864	0.903581634
2	51	5	3	2_3	1	2.423625648	0.834284681	0.897597674	0.696541241	0.913539966	1.762711864	1.065809096
2	51	5	4	2_4	0	0.267565911	0.399827894	0.949596554	1.259817112	0.978792821	0	1.036616151
2	51	5	5	2_5	0	1.941630033	1.212680249	1.174813909	0.976708635	0.704730832	1.762711864	1.027818277
2	51	5	6	2_6	0	1.10830953	0.986477117	1.10904848	1.469917602	0.952691682	0	1.001291355
2	51	5	7	2_7	0	0.123419755	1.231988653	1.107662332	1.159523472	0.887438826	1.762711864	1.14245724
2	51	5	8	2_8	0	0.979922444	0.665383322	0.892898267	1.089080259	1.500815659	0.949152542	0.880520541
2	51	6	1	2_1	0	0.199624149	1.458272317	0.794097205	0.841502405	0.941176468	1.464788732	0.941905706
2	51	6	2	2_2	0	1.624150903	0.769195252	1.123086599	0.977438744	1.354723708	1.23943662	0.903581634
2	51	6	3	2_3	0	1.068231422	0.750518698	1.098901387	0.913103086	1.51158645	0	1.065809096
2	51	6	4	2_4	0	0.109250712	0.64825191	0.946039892	0.416484008	0.784313726	1.464788732	1.036616151
2	51	6	5	2_5	0	2.006222925	0.94564944	1.1481247	1.250556206	1.112299466	0.901408451	1.027818277
2	51	6	6	2_6	0	0.872457071	0.796808253	0.873591553	1.276239488	0.670231731	1.464788732	1.001291355
2	51	6	7	2_7	1	2.0339345	1.410870494	1.202408005	0.929406031	0.584670232	1.464788732	1.14245724
2	51	6	8	2_8	0	0.086128317	1.220433636	0.813750661	1.395270032	1.040998218	0	0.880520541
2	51	7	1	2_1	0	0.715818609	1.389518629	0.872777897	1.05410394	0.61866667	1.333333333	0.941905706
2	51	7	2	2_2	0	1.993755237	1.522452032	1.203281281	0.830268006	0.72533333	1.333333333	0.903581634
2	51	7	3	2_3	0	0.176544984	0.694582837	0.88134659	1.201267187	1.450666667	1.333333333	1.065809096
2	51	7	4	2_4	0	1.873590512	0.226870008	1.016362688	0.939601875	1.365333335	0	1.036616151
2	51	7	5	2_5	0	0.84662864	1.633868494	0.827571152	1.226216308	0.938666665	1.333333333	1.027818277
2	51	7	6	2_6	0	0.917432774	0.353657842	1.004113657	0.934904505	1.088000002	0	1.001291355
2	51	7	7	2_7	1	0.239962132	1.387895793	1.069839195	0.795657853	0.831999997	1.333333333	1.14245724
2	51	7	8	2_8	0	1.236267112	0.791154366	1.124707541	1.017980326	0.981333335	1.333333333	0.880520541
10	52	1	1	10_1	0	1.495485907	1.045425217	1.105820375	0.774119333	0.734299515	1.464788732	1.014787065
10	52	1	2	10_2	0	0.916600221	1.648501989	1.069185308	1.126861237	0.644122384	1.464788732	0.937759979
10	52	1	3	10_3	0	1.239532372	1.002049701	1.099743757	0.741579242	0.682769725	1.464788732	1.027946432
10	52	1	4	10_4	0	0.482327817	1.56353456	0.847054422	1.021671258	1.15942029	1.464788732	0.903586961
10	52	1	5	10_5	0	1.038823619	0.460381505	0.982195518	1.136885448	1.236714977	0	1.034973948
10	52	1	6	10_6	0	1.343736034	0.819219521	1.000932384	1.026932753	0.940418681	1.464788732	1.008793007
10	52	1	7	10_7	0	0.585872097	0.235448571	1.022457067	1.038256568	1.558776167	0	0.944994187
10	52	1	8	10_8	1	0.897621932	1.225438936	0.87261117	1.133694161	1.043478261	0.676056338	1.127158421
10	52	2	1	10_1	0	1.227756667	0.944307748	0.878920539	0.501502497	1.139240506	1.333333333	1.014787065
10	52	2	2	10_2	1	1.551672868	0.845851359	1.186510085	0.484438628	0.734177219	1.333333333	0.937759979
10	52	2	3	10_3	0	1.389585778	0.978087075	0.975067555	0.535525972	1.34177215	1.333333333	1.027946432
10	52	2	4	10_4	0	0.997583405	1.129367642	1.309961166	0.972007664	0.708860761	1.333333333	0.903586961
10	52	2	5	10_5	0	0.362412545	0.521707057	1.113071351	1.094790399	1.164556964	0	1.034973948
10	52	2	6	10_6	0	0.811769136	1.634024265	0.746125677	2.031676951	0.784810125	1.333333333	1.008793007
10	52	2	7	10_7	0	1.032445555	0.386994928	0.965708136	0.325703783	1.367088607	0	0.944994187
10	52	2	8	10_8	0	0.626774046	1.559659926	0.824635492	2.054354106	0.759493668	1.333333333	1.127158421
10	52	3	1	10_1	0	1.101719564	0.776734032	1.143062403	1.138153835	0.983606558	0	1.014787065
10	52	3	2	10_2	0	1.142056052	1.284915157	1.047957815	1.138831988	0.896174865	2.039215686	0.937759979
10	52	3	3	10_3	1	0.924486749	0.792034791	0.916150713	0.772622928	1.22404372	1.254901961	1.027946432
10	52	3	4	10_4	0	0.892183308	1.470978538	1.289566835	1.019790771	0.546448084	2.039215686	0.903586961
10	52	3	5	10_5	0	0.916799552	0.710300549	0.847762885	1.124967222	1.158469944	0.62745098	1.034973948
10	52	3	6	10_6	0	1.02233335	0.63499145	1.010139021	1.219079683	1.158469944	0	1.008793007
10	52	3	7	10_7	0	0.793862717	1.686155308	0.682005205	0.450585905	0.786885246	2.039215686	0.944994187
10	52	3	8	10_8	0	1.206558707	0.643890177	1.063355123	1.135967668	1.245901638	0	1.127158421
10	52	4	1	10_1	0	1.20659863	0.516806127	1.076590613	1.033622654	0.93134328	1.157894737	1.014787065
10	52	4	2	10_2	0	1.395767614	0.65825566	0.826007768	1.073092429	1.432835823	0	0.937759979
10	52	4	3	10_3	0	1.533752958	0.740843251	0.945553139	1.070407443	1.026865667	1.368421053	1.027946432
10	52	4	4	10_4	0	1.269531236	1.272745308	1.098579467	0.743590195	0.883582091	1.368421053	0.903586961
10	52	4	5	10_5	0	0.376173678	0.604522387	0.873490898	1.119009199	1.83880597	0	1.034973948
10	52	4	6	10_6	0	0.445358994	1.243361571	1.298775551	0.98641684	0.453731345	1.368421053	1.008793007
10	52	4	7	10_7	0	0.808327918	1.345773041	1.239552978	0.879890095	0.90746269	1.368421053	0.944994187
10	52	4	8	10_8	1	0.964488972	1.617692657	0.641449586	1.093971145	0.525373133	1.368421053	1.127158421
10	52	5	1	10_1	0	1.161182754	1.526854649	0.896497216	1.096264374	0.795031055	1.565217391	1.014787065
10	52	5	2	10_2	1	0.918185027	1.503342046	1.101253018	0.645310703	0.586335404	1.565217391	0.937759979
10	52	5	3	10_3	0	0.613608913	0.967715135	1.111518562	0.788285323	1.947826085	1.565217391	1.027946432
10	52	5	4	10_4	0	1.27879867	0.475087211	1.05947758	0.928431199	0.844720496	0.869565217	0.903586961
10	52	5	5	10_5	0	0.77310664	0.640099696	0.917864538	1.230797301	1.113043481	0	1.034973948
10	52	5	6	10_6	0	1.252791738	1.521050875	0.809067096	1.275685414	0.824844722	1.565217391	1.008793007
10	52	5	7	10_7	0	1.072784835	0.350155583	1.001176104	1.182828237	0.71552795	0.869565217	0.944994187
10	52	5	8	10_8	0	0.929541423	1.015694804	1.103145885	0.85239745	1.172670808	0	1.127158421
10	52	6	1	10_1	0	1.067134922	0.520651148	1.069566081	1.43107926	1.002506266	0	1.014787065
10	52	6	2	10_2	0	1.420114405	0.925582328	1.204518066	1.080773309	0.541353383	1.283950617	0.937759979
10	52	6	3	10_3	0	0.964257538	1.061712889	1.116926456	1.318047377	0.842105265	1.283950617	1.027946432
10	52	6	4	10_4	0	0.716464424	1.17265454	0.840186097	0.182330112	1.12280702	1.185185185	0.903586961
10	52	6	5	10_5	0	0.286032422	1.329218554	0.958615806	0.180453299	1.162907267	1.283950617	1.034973948
10	52	6	6	10_6	1	1.141220532	0.8114193	0.888362079	1.294429023	1.022556393	1.283950617	1.008793007
10	52	6	7	10_7	0	1.157137546	1.150519291	0.927169727	1.204937125	1.323308267	0.395061728	0.944994187
10	52	6	8	10_8	0	1.247638211	1.028241949	0.994655687	1.307950495	0.982456139	1.283950617	1.127158421
1	53	1	1	1_1	0	0.518679681	0.650679771	1.02971699	1.031023164	1.648612944	0	1.09843321
1	53	1	2	1_2	0	1.047107777	1.028491457	1.080170537	0.977554536	0.782034348	1.405405405	1.107440737
1	53	1	3	1_3	0	1.076146054	0.869695418	1.021190791	1.059123397	1.099075298	1.405405405	0.916827618
1	53	1	4	1_4	0	0.551669237	0.858760313	1.06932545	0.837959261	1.236459709	0.972972973	0.956945756
1	53	1	5	1_5	1	1.040085165	0.746784227	0.937150442	1.22337114	0.908850727	0	1.061363774
1	53	1	6	1_6	0	1.298332428	1.006877216	1.020743875	0.941149722	0.612945838	1.405405405	1.14360942
1	53	1	7	1_7	0	1.380448715	1.08258761	0.985063022	1.033930397	1.18361955	1.405405405	0.915580422
1	53	1	8	1_8	0	1.087530942	1.756123988	0.856638893	0.895888382	0.528401586	1.405405405	0.799799063
1	53	2	1	1_1	0	0.662970163	1.465860524	0.771335756	0.998686554	0.665036672	1.6	1.09843321
1	53	2	2	1_2	0	1.5733196	0.497946918	0.910461377	1.035691936	1.134474327	0	1.107440737
1	53	2	3	1_3	0	1.694835582	0.972805176	1.160602486	0.854275802	0.997555015	1.6	0.916827618
1	53	2	4	1_4	0	0.216027102	1.238561065	1.087996648	0.7970471	0.723716383	1.6	0.956945756
1	53	2	5	1_5	1	0.884880475	0.35291581	1.055574033	1.072155488	1.564792175	0	1.061363774
1	53	2	6	1_6	0	1.125594231	0.931061294	1.135858716	0.853929588	1.310513447	0	1.14360942
1	53	2	7	1_7	0	1.120403327	0.986149302	1.131881221	0.865587977	0.723716383	1.6	0.915580422
1	53	2	8	1_8	0	0.72196952	1.55469991	0.746289764	1.522625554	0.880195599	1.6	0.799799063
1	53	3	1	1_1	0	0.666108855	0.10767841	0.994520456	1.579670996	1.256351039	0	1.09843321
1	53	3	2	1_2	0	0.048841547	0.492387786	1.019675662	0.262203645	1.533487299	0	1.107440737
1	53	3	3	1_3	0	1.191314839	0.741538935	1.100007009	0.469408075	1.034642034	1.424657534	0.916827618
1	53	3	4	1_4	0	2.980642098	1.252790361	0.815762705	1.700618256	0.609699771	0.876712329	0.956945756
1	53	3	5	1_5	1	0.740932303	1.311316624	1.16052031	0.768048409	0.66512702	1.424657534	1.061363774
1	53	3	6	1_6	0	1.415084483	1.392971303	0.786197576	1.672583512	0.849884527	1.424657534	1.14360942
1	53	3	7	1_7	0	0.210216937	0.683927283	1.059400954	0.288128028	1.404157042	1.424657534	0.915580422
1	53	3	8	1_8	0	0.746858938	2.017389299	1.063915328	1.259339079	0.646651268	1.424657534	0.799799063
1	53	4	1	1_1	0	0.958991225	1.291548846	0.861981601	1.372038945	0.945295405	1.575757576	1.09843321
1	53	4	2	1_2	0	1.380054661	0.559312483	1.039897829	1.005707115	1.43544858	0	1.107440737
1	53	4	3	1_3	0	1.752051192	1.27144817	1.023069851	1.069135932	0.892778996	1.575757576	0.916827618
1	53	4	4	1_4	0	0.462036857	1.055485051	1.028499914	0.918123494	0.997811814	0.121212121	0.956945756
1	53	4	5	1_5	1	0.117489908	0.725578723	1.045551067	0.524072558	0.612691465	1.575757576	1.061363774
1	53	4	6	1_6	0	1.194511111	2.075832273	0.954505834	1.131105365	0.647702409	1.575757576	1.14360942
1	53	4	7	1_7	0	0.428142036	0.181638436	0.996108943	0.961742831	1.085339167	0	0.915580422
1	53	4	8	1_8	0	1.706723009	0.839156017	1.050384961	1.01807376	1.382932164	1.575757576	0.799799063
1	53	6	1	1_1	0	1.747179476	1.566650632	0.728658509	1.247963196	0.836104512	1.333333333	1.09843321
1	53	6	2	1_2	0	0.949671063	0.833761471	1.134024101	1.012022339	0.551068887	1.333333333	1.107440737
1	53	6	3	1_3	0	0.391607143	1.028063335	1.1842525	0.958021299	0.912114012	1.333333333	0.916827618
1	53	6	4	1_4	0	0.039554897	0.799233405	1.025607041	0.9925338	1.121140144	1.333333333	0.956945756
1	53	6	5	1_5	1	1.326489026	0.981875872	1.177296544	0.885194434	1.919239909	1.333333333	1.061363774
1	53	6	6	1_6	0	1.019903951	1.337310688	0.92604108	1.055127944	0.646080757	1.333333333	1.14360942
1	53	6	7	1_7	0	1.262704134	0.645419871	0.932855234	0.710973168	1.08313539	0	0.915580422
1	53	6	8	1_8	0	1.262890309	0.807684727	0.891264991	1.138163819	0.931116389	0	0.799799063
1	53	7	1	1_1	0	0.604041401	1.475909799	0.812326874	0.949568907	0.742115029	2	1.09843321
1	53	7	2	1_2	0	1.238829554	0.831104609	0.923619764	1.118069722	0.994434137	0	1.107440737
1	53	7	3	1_3	0	1.271725656	1.184415119	1.14340981	1.083860502	0.949907237	2	0.916827618
1	53	7	4	1_4	0	1.41103873	0.877297281	1.10537402	0.924657075	1.33580705	0	0.956945756
1	53	7	5	1_5	1	0.65456066	1.496194499	1.094252183	0.929659189	0.549165122	2	1.061363774
1	53	7	6	1_6	0	0.95364099	0.604712372	0.947501857	1.019928707	1.172541742	0	1.14360942
1	53	7	7	1_7	0	1.105625754	0.255777068	0.965889552	0.970102588	1.617810762	0	0.915580422
1	53	7	8	1_8	0	0.760537256	1.274589254	1.00762594	1.00415331	0.638218922	2	0.799799063
3	54	1	1	3_1	1	0.954052905	1.877658058	1.098158293	0.840100918	0.348514851	1.962264151	1.051775695
3	54	1	2	3_2	0	0.795312073	0.315570156	1.02445221	1.018326848	1.695049502	0	1.01468266
3	54	1	3	3_3	0	1.556999454	1.693993962	0.815665296	1.011637449	0.459405943	1.962264151	1.058495447
3	54	1	4	3_4	0	0.982536696	0.565920674	0.952649623	1.089914542	1.235643565	0.150943396	1.051708497
3	54	1	5	3_5	0	1.36359797	0.892694393	1.082436526	0.884926764	0.982178216	1.962264151	0.893727111
3	54	1	6	3_6	0	0.699445286	0.530042661	1.003630682	1.100733248	1.600000001	0	1.034438733
3	54	1	7	3_7	0	0.949938909	0.774368304	0.991409056	0.950422416	0.934653465	0	1.02745019
[truncated: 1,425 more rows]
