# Supplementary material for: Information can explain the dynamics of group order in animal collective behaviour
Source: Nat Commun. 2020 Jun 1;11:2737. doi: 10.1038/s41467-020-16578-x (PMC7264142; doi:10.1038/s41467-020-16578-x)
Supplement: Supplementary file 5 — Supplementary Data 2 [file 41467_2020_16578_MOESM5_ESM.csv]

Group	Trial	Presentation	Mdn_Convex_Hull_Area	Mdn_Distance_Centroid_to_Stimulus	Mdn_Speed_Centroid	Mdn_Polarization	Mdn_Bearing_Group_Heading_to_Stim	First_Response_Latency_Frames	Cum_Days_Testing	First_Responder_ID	Mdn_Prop_Visual_30	Mdn_Prop_Visual_180	Mdn_Prop_Visual_330
4	1	1	38607.83454	1620.869959	5.37656694	0.836432701	90.42596579	91	1	4_8	0.179077715	0.946321496	0.999711567
4	1	2	25851.44666	1621.020715	3.936114216	0.976697006	88.63503061	34	1	4_8	0.02377585	0.568862484	0.999693531
4	1	3	47830.66033	1621.254839	4.084905559	0.897274096	104.9131109	41	1	4_8	0.068918864	0.87158562	0.999658546
4	1	4	68335.07549	1567.314636	5.577708041	0.788359143	67.16746224	81	1	4_8	0.047543626	0.912135942	0.999272863
4	1	5	18399.17437	1586.527539	2.369129434	0.568208665	145.0814564	137	1	4_8	0.250695816	0.987568213	0.999651331
4	1	6	285928.9437	1308.788481	7.735471157	0.848015016	35.43600243	32	1	4_2	0.433421392	0.964902971	0.999558202
12	3	1	32783.89371	1499.766265	5.61654952	0.812310306	57.24727078	17	1	12_4	0.025906876	0.816265699	0.999400101
12	3	2	25441.79883	1663.173704	9.553468725	0.943417026	92.08016501	63	1	12_1	0.042076447	0.848943839	0.999541498
12	3	6	128821.4133	1563.986116	2.625024334	0.448737725	154.270845	124	1	12_4	0.399740677	0.995894343	0.999101608
6	6	1	74033.64383	1614.407968	8.370929615	0.853465569	118.0059979	82	1	6_2	0.042998577	0.617626982	0.999528943
6	6	2	105561.1364	1555.125811	5.152902498	0.566095069	72.76603705	21	1	6_2	0.069677336	0.943680863	0.998929265
6	6	3	78202.71461	1594.078761	3.336851924	0.497408278	58.06399778	11	1	6_3	0.490235004	0.996259519	0.999507307
6	6	4	37471.18164	1621.403706	4.521802169	0.795636217	128.5288893	72	1	6_1	0.023603645	0.416182061	0.999774489
6	6	6	221396.397	1402.191416	2.653471243	0.589122184	125.2097839	44	1	6_2	0.09429139	0.923997732	0.999399496
7	7	1	68175.23653	1564.969811	5.082318073	0.812863135	162.4684695	162	1	7_1	0.021772499	0.506135994	0.999525939
7	7	2	109228.3599	1518.557553	6.953855857	0.874037219	124.7636581	64	1	7_6	0.083188661	0.853469897	0.999579919
7	7	3	264674.9466	1208.201584	3.161507874	0.456595786	13.76429727	15	1	7_5	0.563100694	0.99364512	0.999248131
7	7	4	230566.179	1496.116461	6.645949992	0.636733628	99.65726976	20	1	7_5	0.123783202	0.958180964	0.999180029
7	7	5	278214.1618	1465.176155	1.529325831	0.310614832	105.3865573	20	1	7_1	0.512499379	0.997547449	0.999548634
7	7	6	56065.40992	1508.030559	5.902258956	0.806970334	78.22851711	9	1	7_7	0.207016894	0.908899801	0.999312003
5	8	2	172324.4352	1549.393796	5.881284004	0.788610929	132.6168071	227	1	5_3	0.050201415	0.822908727	0.999536295
5	8	3	65004.25128	1568.106933	2.54447584	0.360410964	6.353620295	68	1	5_4	0.566632949	0.99675312	0.999792622
5	8	4	77021.97337	1529.434069	3.441429631	0.68320476	148.2115052	48	1	5_1	0.400051507	0.984461113	0.999627285
5	8	5	19002.12268	1598.999346	2.167540761	0.475239088	72.3306079	26	1	5_1	0.464875177	0.966682195	0.999445878
5	8	6	30124.66604	1365.702644	6.23140723	0.724138754	152.0452508	76	1	5_1	0.070256918	0.765068068	0.999583774
3	9	1	26706.42773	1510.829496	9.301291325	0.963191381	60.31473318	12	1	3_2	0.129880423	0.801787338	0.998666465
3	9	2	89505.9233	1463.341159	4.470235941	0.780752585	120.2690184	4	1	3_1	0.106317785	0.904710937	0.999406051
3	9	3	31239.57003	1615.642099	8.630694682	0.914669795	99.92761342	13	1	3_1	0.044780784	0.739765816	0.999628659
3	9	4	31792.91603	1641.192517	5.639104404	0.571892665	133.4495199	48	1	3_1	0.049549483	0.818301115	0.999651738
3	9	5	189742.2829	1522.579401	9.395062318	0.874908978	126.6377219	15	1	3_1	0.045972918	0.772516179	0.999403726
3	9	6	48917.14156	1335.754426	2.783011282	0.394422215	174.7680596	18	1	3_1	0.071365272	0.916068569	0.999214523
1	10	1	41567.87341	1138.441373	10.44951219	0.989979027	10.18138375	34	1	1_2	0.250350266	0.795676681	0.999493125
1	10	2	161675.7116	1546.785429	8.638568561	0.790575732	110.1645178	11	1	1_5	0.051153391	0.858205575	0.999104171
1	10	3	100196.9969	1339.089127	7.360355002	0.94801674	167.2667474	27	1	1_5	0.092728702	0.323218202	0.999461698
1	10	4	35691.07829	1634.618184	2.356734158	0.635339442	116.0519942	85	1	1_5	0.047925362	0.95601286	0.999621975
1	10	5	73912.11047	1503.379229	3.887737393	0.556553756	166.0011912	62	1	1_5	0.246195347	0.98411697	0.99945423
9	11	1	43232.47448	1594.094467	10.98405502	0.810151884	78.17318827	37	1	9_7	0.085587769	0.976514678	0.999613816
9	11	2	264795.6689	1479.919119	8.893471414	0.857041053	98.25986884	64	1	9_7	0.056144259	0.633388286	0.999452737
9	11	3	37205.77914	1569.750916	8.663358026	0.94394032	120.0039242	41	1	9_7	0.048041124	0.442773376	0.999648254
9	11	4	63797.60691	1621.291564	6.688683882	0.739270028	113.6676339	89	1	9_1	0.058775987	0.743525179	0.999409295
9	11	5	100545.3103	1592.773421	8.149245976	0.815837625	111.4850394	49	1	9_7	0.023412221	0.841392078	0.999237959
9	11	6	91964.57734	1555.115283	2.560061729	0.459241416	83.03397547	26	1	9_3	0.072802198	0.986808281	0.999838344
10	12	1	29431.63975	1470.474254	6.178569285	0.839205461	63.48691199	54	1	10_5	0.015307524	0.752234483	0.999419005
10	12	3	64523.52096	1559.683819	7.679589266	0.855324406	117.0851856	32	1	10_8	0.061454863	0.54770381	0.999381193
10	12	4	121777.9238	1511.542174	11.63353751	0.799437978	125.4161313	30	1	10_6	0.067872036	0.837831763	0.9993055
10	12	5	90932.72346	1513.896281	11.32574134	0.867895119	114.1534653	4	1	10_2	0.066273844	0.86315371	0.999425503
10	12	6	300819.4069	1288.776936	5.449330578	0.187687817	13.31749947	10	1	10_3	0.374006173	0.997921865	0.999642356
6	13	1	136206.0736	1358.679282	8.866517179	0.891755895	151.9102393	67	2	6_2	0.075615949	0.430200567	0.999541365
6	13	2	114037.9537	1495.708118	4.632351251	0.870628802	136.4951814	49	2	6_2	0.054946299	0.678325653	0.999314049
6	13	3	258986.5829	1327.281041	6.441193209	0.647756136	146.9496688	101	2	6_2	0.162575456	0.900173448	0.9988949
6	13	4	55525.03262	1622.468219	2.969532769	0.324171257	117.7431502	125	2	6_2	0.3727824	0.997939992	0.999144992
6	13	5	461216.7935	1381.612212	3.228015967	0.578791267	113.3736494	37	2	6_2	0.185977019	0.968732908	0.999455768
6	13	6	133381.6508	1544.006363	4.366261812	0.497147061	122.20937	54	2	6_2	0.162454155	0.996864994	0.999388439
12	16	3	189885.0515	1365.594687	7.468495261	0.756114094	48.67147508	17	2	12_4	0.105251086	0.984951175	0.999604958
12	16	4	105448.4092	1293.342717	0.485818442	0.30484332	160.6827377	16	2	12_4	0.509286421	0.991086894	0.999405403
12	16	5	394741.4509	1407.611123	4.557129893	0.701298686	111.1961541	22	2	12_6	0.486616098	0.998538639	0.999550995
4	17	1	34339.62924	1415.592722	2.46034624	0.754963152	143.5773428	34	2	4_8	0.094925208	0.592592266	0.99925156
4	17	2	122619.2491	1424.27805	7.981992847	0.838123171	125.6699626	9	2	4_8	0.076813355	0.669302417	0.999438419
4	17	3	204671.7512	1472.184444	5.571247134	0.714603804	117.7862465	114	2	4_8	0.070053124	0.912989532	0.999613377
4	17	4	145922.1264	1358.571001	6.002420313	0.956981774	157.6986864	20	2	4_8	0.10505025	0.337710617	0.999417133
4	17	5	127901.6071	1482.332554	1.235016147	0.235953446	32.29008964	12	2	4_8	0.635463991	0.996539729	0.999271629
4	17	6	50005.45214	1335.929285	4.490043735	0.667771659	97.15038856	29	2	4_8	0.201064532	0.982925777	0.999501908
8	18	1	228209.3679	1430.651051	7.953462328	0.907485241	131.4938699	28	2	8_4	0.097795562	0.504396656	0.999516057
8	18	2	57717.23586	1553.196563	8.175927975	0.917835155	133.013754	35	2	8_7	0.044092929	0.507784704	0.999615112
8	18	3	150660.3858	1467.40798	4.910152053	0.759472625	133.7842826	49	2	8_4	0.043562979	0.783523421	0.999618741
8	18	4	94184.2182	1328.395182	8.944508206	0.777320022	160.194188	8	2	8_4	0.131323881	0.863996614	0.999651575
8	18	5	243721.608	1400.589736	4.564476953	0.456276247	164.1151611	28	2	8_4	0.446458264	0.995516821	0.99921551
9	19	1	114295.2459	1471.531482	5.276446566	0.888527832	152.7008447	64	2	9_7	0.061630667	0.345299373	0.999448545
9	19	2	95910.23972	1543.778321	7.828986467	0.911698847	98.43471282	44	2	9_2	0.047325427	0.730377574	0.999225879
9	19	3	110195.9482	1433.981319	6.681429807	0.632030439	129.5712839	49	2	9_8	0.116549284	0.708191418	0.999834037
9	19	4	62516.9008	1502.266688	8.336718654	0.951318577	121.4162447	62	2	9_7	0.098375656	0.533347671	0.999537907
9	19	5	223401.2819	1413.126567	9.929251162	0.581634233	39.32704041	15	2	9_8	0.577935582	0.99390557	0.999476604
9	19	6	179822.607	1443.615157	2.126189903	0.462723528	133.0099898	43	2	9_4	0.287058063	0.992219654	0.999565872
9	19	7	91095.46045	1570.094612	0.768177282	0.352666795	31.80124522	15	2	9_4	0.229462052	0.994780059	0.999643465
3	20	1	95829.27004	1488.388768	6.614101765	0.882188156	120.2143704	47	2	3_1	0.075374943	0.382091894	0.999381717
3	20	2	102027.7548	1363.974024	2.398725759	0.512571191	115.5864237	1	2	3_1	0.064736123	0.98125421	0.999616781
3	20	3	203613.435	1210.684786	4.89214389	0.748769085	33.4460663	11	2	3_1	0.281465979	0.943496716	0.999430085
3	20	4	73356.84937	1538.725595	6.414394485	0.892785053	131.6044009	22	2	3_1	0.037783029	0.737805805	0.999352109
3	20	6	228920.5919	1369.000053	6.830835287	0.975478812	121.4439128	21	2	3_7	0.151586593	0.41316433	0.999354548
3	20	7	142768.1653	1423.536315	5.862310058	0.764486836	45.6166245	8	2	3_1	0.1064465	0.943439365	0.99948332
7	21	2	201632.2934	1372.284969	6.426258265	0.848330967	149.2068703	92	2	7_1	0.0889138	0.451920679	0.999543082
7	21	3	541366.7247	1236.03609	3.20326378	0.269784652	6.623248596	7	2	7_5	0.108957958	0.996225405	0.999639444
7	21	4	306025.8386	1476.797048	4.198874019	0.721129533	51.71962036	13	2	7_5	0.57977477	0.979503848	0.999247141
7	21	5	187400.6496	1535.340997	3.304962472	0.446092233	150.9493594	37	2	7_5	0.215240273	0.995465137	0.999126428
7	21	6	183099.8822	1487.863506	4.24706822	0.695485035	141.2087114	21	2	7_1	0.097464879	0.977406419	0.999472125
5	22	1	84566.53201	1599.828725	2.559581659	0.701211807	163.9894665	48	2	5_1	0.021411508	0.600667003	0.999488671
5	22	2	189036.0682	1410.02152	2.661813072	0.308010103	90.67183761	44	2	5_7	0.101838803	0.967336341	0.999341903
5	22	3	317377.8619	1251.123004	1.348794332	0.345637859	147.5088963	13	2	5_4	0.497453361	0.998427182	0.999506475
5	22	4	228028.8986	1527.875252	6.889098542	0.762962965	109.1544289	25	2	5_7	0.086674477	0.971968843	0.999380562
5	22	5	408128.5388	1405.410914	3.536462042	0.230727273	30.44708692	12	2	5_7	0.264953518	0.998689422	0.999569783
5	22	6	183631.1088	1389.98082	6.809148091	0.816176195	135.4991357	14	2	5_7	0.087552072	0.745991164	0.999606189
1	23	1	151064.0956	1322.433439	6.575262817	0.976279447	167.9699775	48	2	1_5	0.13311875	0.384003674	0.998647266
1	23	2	295081.0117	1420.962482	0.917103678	0.255689199	52.63990054	14	2	1_5	0.522940553	0.997112318	0.999153278
1	23	3	140927.0615	1467.503342	3.376817038	0.694156974	144.0980813	52	2	1_2	0.146916343	0.946511612	0.999490327
1	23	4	205660.8456	1401.732279	4.0609253	0.719718675	169.7958381	53	2	1_6	0.116499522	0.754253225	0.999373864
1	23	5	210218.4545	1414.081129	2.764062129	0.320389566	30.0629131	12	2	1_5	0.535134245	0.985536366	0.999527241
1	23	6	211233.6984	1344.039394	2.696423689	0.80123165	109.0892147	14	2	1_2	0.077345763	0.747996202	0.99914573
10	24	1	159864.2398	1524.822064	6.88194845	0.774071069	144.9276746	31	2	10_6	0.061388792	0.714320521	0.99937771
10	24	2	163823.883	1486.562056	8.517352025	0.565822163	65.88949484	20	2	10_8	0.114035077	0.918715519	0.999347094
10	24	3	101618.1585	1513.953733	3.723394405	0.517993895	110.2162897	16	2	10_6	0.369844705	0.99550168	0.999270978
10	24	4	110064.669	1520.991912	9.269808333	0.719512583	131.3254437	95	2	10_6	0.067162949	0.750483839	0.999369456
10	24	5	180705.7792	1181.383977	10.08229352	0.806995815	134.0099898	27	2	10_2	0.237080381	0.969966748	0.999558078
10	24	6	143296.5776	1493.969483	12.40746817	0.928903173	106.6895498	39	2	10_3	0.098348001	0.631935474	0.999379573
4	26	1	196422.796	1290.471734	5.964589281	0.674018597	66.23394883	78	3	4_8	0.389925538	0.985893974	0.999362718
4	26	2	297453.3073	1316.271684	2.258955959	0.531393325	164.0812257	13	3	4_8	0.401202511	0.986083871	0.999535371
4	26	3	177269.2003	1390.552209	1.471114108	0.671827949	144.842001	33	3	4_8	0.136548222	0.872874544	0.999613242
4	26	4	54895.80163	1572.996153	2.091414596	0.620193746	147.6338008	121	3	4_8	0.034251704	0.57208506	0.999489385
4	26	5	155650.2917	1353.350334	3.943825876	0.727476483	146.5779427	114	3	4_8	0.211532536	0.972591216	0.999669575
4	26	6	311197.5639	1327.57727	4.279953064	0.548561449	34.59452705	9	3	4_8	0.510274367	0.995932915	0.999440959
8	27	1	42814.95376	1363.854509	6.599663075	0.915040877	163.7266004	11	3	8_4	0.054827499	0.359416228	0.99956396
8	27	2	91444.10135	1552.201125	7.631379006	0.893367641	120.9947315	25	3	8_4	0.054085445	0.69093219	0.999417047
8	27	3	104183.1803	1494.032863	5.698235703	0.652757855	82.43639117	28	3	8_7	0.220668235	0.976575043	0.999664381
8	27	4	163568.6128	1361.762426	8.086276574	0.861034917	147.8827934	18	3	8_4	0.113193704	0.588976435	0.999517124
8	27	5	137180.8535	1445.477424	3.410302813	0.714258681	133.7789661	28	3	8_7	0.153845901	0.858400906	0.999296083
8	27	6	205237.9012	1397.600418	2.125501827	0.348267168	168.3954885	23	3	8_4	0.146522093	0.999381928	0.999793183
6	28	1	302920.5475	1453.662787	8.08406846	0.837903846	131.773383	44	3	6_2	0.081151103	0.90880859	0.999208033
6	28	2	202351.6735	1467.44435	4.932456954	0.723266391	158.3351226	74	3	6_2	0.079615398	0.538991913	0.999098385
6	28	3	162879.4642	1479.678703	4.906232355	0.844086313	139.1532636	46	3	6_1	0.088768732	0.367828015	0.999529987
6	28	4	384646.7677	1380.760217	8.341490953	0.585993728	58.78997332	33	3	6_1	0.301440423	0.993647987	0.999377704
6	28	5	431630.7617	1247.385338	7.532557738	0.697852054	148.1733317	14	3	6_4	0.160590076	0.806965859	0.999387395
6	28	6	110578.171	1440.394908	4.626743215	0.645640079	111.0343582	75	3	6_4	0.334870885	0.872118752	0.999453981
12	30	1	36417.67964	1435.513212	8.61627692	0.966988457	123.953213	17	3	12_4	0.082479534	0.409490449	0.999031423
12	30	2	588284.6907	1156.114357	4.993967261	0.698160105	158.6143063	9	3	12_4	0.270424532	0.952125768	0.999406145
12	30	3	52977.31477	1331.907915	7.215724689	0.947120093	130.264242	11	3	12_4	0.120946991	0.657562765	0.998297721
12	30	4	252238.7048	1474.290975	2.622692674	0.383644281	153.5997363	9	3	12_4	0.058969747	0.989865906	0.999290885
12	30	5	179154.08	1305.132197	7.941085948	0.841547836	135.1681369	62	3	12_4	0.23922244	0.875884609	0.999159885
12	30	6	242121.5599	1291.720002	0.980397996	0.302283878	90.36164443	13	3	12_1	0.282817576	0.996383038	0.999455991
9	31	1	98912.97104	1433.401391	6.481830907	0.908397339	148.4310711	16	3	9_8	0.07047707	0.404035268	0.999482071
9	31	2	260623.8457	1449.386912	7.38637286	0.860363987	149.8926645	38	3	9_4	0.124685896	0.617608734	0.999228005
9	31	3	176909.0807	1489.619314	5.441419264	0.629264566	133.7615902	49	3	9_8	0.497201983	0.997422628	0.999617524
9	31	4	55796.118	1177.649585	1.100681622	0.087245576	49.23092509	39	3	9_6	0.285286496	0.98667809	0.999384821
9	31	5	151830.8752	1431.439841	5.344308414	0.809665487	152.86518	34	3	9_4	0.076480295	0.761689575	0.999703953
9	31	6	315470.8786	1449.24599	1.366598487	0.399494257	133.0771291	77	3	9_7	0.271322732	0.998701085	0.999472729
1	32	1	86447.33888	1575.91627	8.457676005	0.921797298	94.49994559	16	3	1_5	0.064942634	0.615876722	0.999139824
1	32	2	76178.84135	1475.235092	5.670056541	0.864639551	136.6480844	18	3	1_5	0.083729555	0.418048764	0.99978652
1	32	3	117520.6953	1366.016776	1.599665398	0.213364369	49.60885412	6	3	1_5	0.306798232	0.990900187	0.999627167
1	32	4	197665.4136	1457.62006	7.909947827	0.83676806	127.8727196	31	3	1_5	0.080133733	0.845683374	0.999566035
1	32	5	207008.6911	1303.147304	4.661541956	0.683592648	160.6505342	9	3	1_5	0.123923685	0.869028111	0.999665069
1	32	6	93500.46231	1531.207593	3.269845549	0.513122857	177.5393815	27	3	1_5	0.06492361	0.741530491	0.999101148
5	33	1	253492.8487	1405.503226	2.621821291	0.270545014	72.07425425	11	3	5_4	0.504807682	0.995314465	0.999485792
5	33	2	304527.0381	1395.881347	5.578893513	0.818830543	130.1939211	41	3	5_4	0.090648924	0.709741621	0.999545708
5	33	3	255382.8712	1153.092841	3.148337928	0.261892057	13.75021657	7	3	5_1	0.303330077	0.946874468	0.999584049
5	33	4	255609.3004	1135.815544	2.281197558	0.23994148	42.45825976	5	3	5_4	0.460854188	0.980707049	0.999744877
5	33	5	396926.6025	1294.897653	6.788962614	0.852914196	158.2236679	6	3	5_4	0.053542913	0.536273319	0.999528326
5	33	6	202564.8122	1396.173178	4.195797036	0.7679635	110.8222354	29	3	5_1	0.091418875	0.649815965	0.999421685
6	34	1	56685.42733	1221.634066	8.354489027	0.499281222	26.31786877	7	4	6_2	0.425762034	0.998197801	0.99944464
6	34	2	177417.0038	1369.501314	6.848442663	0.730836049	172.5344309	67	4	6_3	0.038344021	0.753672483	0.999048709
6	34	3	295112.4939	1299.960674	5.521236892	0.840574521	91.01719824	54	4	6_2	0.324626479	0.957587373	0.999648766
6	34	4	236753.974	1418.943226	7.45328605	0.924281992	132.2267914	83	4	6_1	0.091115741	0.382396066	0.999762849
6	34	5	150563.8313	1476.514273	8.297512445	0.938145729	114.0958653	26	4	6_2	0.128924955	0.44117719	0.999279753
6	34	6	220304.0128	1438.046435	5.413804853	0.619011229	166.362996	55	4	6_5	0.19989078	0.983079015	0.999186692
3	35	1	52345.37862	1571.015807	3.844421069	0.499748728	93.16081774	52	3	3_7	0.142147168	0.99063308	0.999413756
3	35	2	27553.1161	1500.739915	4.3624698	0.840143131	134.130975	23	3	3_7	0.043453802	0.536668584	0.999452586
3	35	3	103593.2574	1489.50915	9.091593445	0.89926632	44.88890455	7	3	3_1	0.389031918	0.933216167	0.999505751
3	35	4	26689.83774	1356.843186	8.040565512	0.994985535	167.6939884	129	3	3_2	0.020407746	0.256577208	0.992890809
3	35	5	153374.2531	1563.491375	6.577207235	0.698555916	98.96630241	45	3	3_2	0.497231225	0.996396057	0.999473612
3	35	6	117854.3013	1576.475562	4.193702088	0.580287546	141.517204	61	3	3_2	0.075978356	0.899957798	0.999569348
3	35	7	145913.4213	1320.622925	6.011957073	0.839435463	163.5383135	78	3	3_2	0.068437898	0.997453227	0.999717066
7	36	1	76829.67926	1369.709233	4.785996891	0.72700076	88.22728214	41	3	7_5	0.047706865	0.735113889	0.999475656
7	36	2	92227.60097	1410.880608	3.680015205	0.841868906	175.9689651	47	3	7_6	0.04320376	0.30109156	0.999419923
7	36	3	235261.1685	1471.853433	2.598304054	0.494300256	130.1786055	8	3	7_1	0.138538726	0.996791006	0.999185308
7	36	4	569275.5219	1246.785125	3.641290587	0.379113269	18.03131889	2	3	7_5	0.627554211	0.997952794	0.999449651
7	36	5	197645.9213	1475.977836	4.079253723	0.437196881	149.3258897	31	3	7_5	0.15589445	0.968923811	0.99929439
7	36	6	159726.1025	1473.929102	5.836215187	0.719561205	96.7239415	10	3	7_2	0.189036704	0.968813488	0.999716133
11	37	2	357959.2452	1102.402209	8.639586803	0.776598196	148.552089	103	4	11_3	0.264385925	0.958893996	0.999648005
11	37	3	141619.9111	1070.711494	7.965716881	0.793289401	21.63885697	8	4	11_1	0.277384408	0.899602844	0.999787449
11	37	4	220831.2152	1410.835177	3.797212414	0.511215584	95.60777697	12	4	11_3	0.110443968	0.994332048	0.999383163
11	37	5	148815.852	1374.286325	2.334341009	0.274649843	49.93295818	16	4	11_3	0.250555814	0.989094713	0.999238704
11	37	6	146976.7457	1423.977366	3.826581301	0.509936999	151.3484079	42	4	11_1	0.189916734	0.976211555	0.999181648
11	37	7	129721.9323	1373.177582	8.541157545	0.960605074	141.6904307	51	4	11_3	0.086171052	0.435338311	0.997129321
8	38	1	27726.18802	1469.845453	7.616331424	0.955940135	143.9241948	41	4	8_4	0.056379545	0.329626239	0.999308296
8	38	2	129350.3816	1521.554584	4.889093311	0.622880497	125.2719018	40	4	8_6	0.3148606	0.959849272	0.999384266
8	38	3	73628.25999	1412.443302	4.951689032	0.916677482	176.0732696	18	4	8_4	0.047088936	0.248693687	0.999409312
8	38	4	316653.5551	1204.691101	8.305442452	0.959683695	178.5997123	75	4	8_8	0.183515867	0.506446064	0.999764999
8	38	5	111534.4626	1547.068933	9.19129989	0.890902943	131.0825231	19	4	8_8	0.040983774	0.66044625	0.999526706
8	38	6	125259.0015	1475.803111	5.952380117	0.600775356	127.0434878	38	1	8_8	0.162972741	0.980846506	0.999503593
2	39	1	254765.7936	1430.574505	2.919756504	0.609142495	90.10685045	13	4	2_7	0.412000688	0.863820202	0.999415554
2	39	2	97659.149	1555.016337	6.475831936	0.825543187	86.10618845	31	4	2_8	0.049439912	0.886906416	0.999497878
2	39	3	162192.7046	1406.608783	6.538568552	0.95341784	133.7528468	43	4	2_7	0.097379844	0.302775134	0.999398153
2	39	5	145871.5533	1371.260331	7.332359451	0.973125227	168.8451897	62	4	2_7	0.097685841	0.300328152	0.999403313
2	39	6	97772.64035	1550.413332	4.488326329	0.835883566	118.2317778	27	4	2_7	0.032327873	0.787684422	0.999348331
2	39	7	36508.19545	1345.207801	9.823971663	0.995004447	131.4093605	57	4	2_7	0.131298309	0.451816599	0.999225561
12	40	1	175640.127	1403.068435	5.764883598	0.727820503	132.4238605	11	4	12_1	0.236450735	0.981146295	0.999619222
12	40	2	150208.6244	1524.121686	1.897120867	0.430000323	149.6528289	27	4	12_4	0.376196402	0.837642706	0.999282059
12	40	3	227323.7652	1479.51685	2.582558534	0.46445932	83.03009542	22	4	12_6	0.44210171	0.997521407	0.999274061
12	40	4	210758.1051	1391.287022	3.403207292	0.437638663	34.17705698	17	4	12_1	0.383710292	0.994986028	0.999387741
12	40	5	367503.5	1336.308065	4.420504215	0.236520319	10.4262497	17	4	12_4	0.438846854	0.99020127	0.999678335
12	40	6	365794.2802	1412.330498	4.020930497	0.730803513	109.5939991	33	4	12_1	0.161110223	0.931436009	0.999313562
10	41	1	199879.4689	1490.661487	6.803502494	0.60614703	120.6115478	11	3	10_8	0.271816486	0.953187138	0.999302501
10	41	2	161356.1067	1493.274058	4.840853916	0.599029142	176.3220876	18	3	10_1	0.108170978	0.995136197	0.999536223
10	41	3	196810.5051	1380.555953	5.962777183	0.753619812	160.3694707	35	3	10_8	0.133221115	0.992916108	0.999214318
10	41	4	170543.5092	1312.29606	8.925114956	0.932229569	176.6285334	38	3	10_8	0.094107869	0.287506043	0.999301226
10	41	5	184914.224	1443.397628	6.062327015	0.749206505	176.4108792	53	3	10_3	0.063076426	0.773471226	0.999563826
10	41	6	138732.6972	1359.699269	11.23005492	0.965329248	142.9206062	42	3	10_6	0.134706704	0.479225148	0.999436673
6	42	1	200899.0655	1306.998144	4.776956287	0.794128991	119.4153571	3	5	6_2	0.116498127	0.657560121	0.999278987
6	42	5	276263.8618	1410.517421	6.081570704	0.843883594	156.9832273	50	5	6_2	0.085233912	0.658757933	0.999369163
6	42	6	249282.4803	1226.957016	1.928223904	0.323761591	162.4317861	11	5	6_2	0.278006555	0.936370499	0.999542409
3	43	1	82337.75141	1413.650327	8.867824627	0.869823169	122.84732	57	4	3_7	0.112760739	0.414258968	0.999503612
3	43	3	133113.0337	1552.529793	4.05711216	0.596428127	101.7215107	46	4	3_1	0.288684187	0.989898343	0.999503353
3	43	4	237657.1495	1438.542766	3.653262642	0.681046576	94.00689661	14	4	3_1	0.061492102	0.829569695	0.999455083
3	43	5	54066.4385	1479.027739	9.606710299	0.986065806	142.6747734	32	4	3_1	0.047305819	0.268912189	0.974315796
3	43	6	133067.1805	1441.668427	4.161144127	0.713252683	139.6047507	41	4	3_1	0.068020213	0.764520619	0.999510095
5	44	1	276278.4251	1242.460069	5.180486412	0.741360662	145.7757037	113	4	5_4	0.213529517	0.970818933	0.999331736
5	44	2	208756.0865	1383.917633	4.91420688	0.606447807	83.87196131	20	4	5_4	0.264006418	0.904960366	0.999409556
5	44	3	178558.5121	1517.914009	3.258745803	0.800120712	120.3682828	28	4	5_1	0.109342515	0.948675939	0.999697176
5	44	4	214492.2461	1133.128171	3.80266281	0.270657789	22.54911614	8	4	5_1	0.423056004	0.967325503	0.999404015
5	44	5	344149.9155	915.997093	4.280956137	0.081222041	0.81485356	5	4	5_4	0.44496381	0.997072572	0.999367416
5	44	6	433229.234	1229.186058	3.041757754	0.2854629	36.67127126	9	4	5_1	0.56819993	0.994794319	0.999195991
1	45	1	110386.5252	1432.795854	6.444800858	0.898648331	146.3001821	35	4	1_5	0.071832471	0.351983897	0.999701979
1	45	2	87406.21606	1575.219193	1.356938619	0.267081939	105.9026018	14	4	1_5	0.242333876	0.997320728	0.999263588
1	45	3	246050.4736	1426.290136	4.62124555	0.861839197	153.059407	71	4	1_5	0.134666076	0.40305823	0.999522614
1	45	4	154509.809	1508.328052	2.641045469	0.503116127	147.084071	11	4	1_5	0.077638722	0.944644169	0.999352297
1	45	5	319382.579	1454.388356	6.178736119	0.827039465	144.6960253	7	4	1_5	0.076659281	0.407848326	0.999495996
1	45	6	263012.8857	1476.983777	5.926365082	0.701557572	133.6978556	11	4	1_5	0.381263291	0.968919147	0.999408303
9	46	1	102817.5763	1550.846902	8.654536928	0.932642929	96.72241525	28	4	9_8	0.079137479	0.786568579	0.999734824
9	46	2	211241.9198	1499.697445	5.462411492	0.666144	92.12343346	12	4	9_6	0.131764151	0.991056722	0.999447975
9	46	3	94951.94967	1282.186664	9.319669326	0.959577927	136.2236049	6	4	9_6	0.157949695	0.404663852	0.993354886
9	46	4	181451.8808	1433.528449	5.253308047	0.594407426	169.8834815	5	4	9_8	0.091170277	0.600103073	0.999262544
9	46	5	208647.5057	1296.754421	3.272606563	0.423773263	41.40824707	27	4	9_7	0.435999495	0.970897161	0.999572459
9	46	6	183762.2603	1305.697419	5.443258451	0.942023442	157.7002385	64	4	9_6	0.146703326	0.428752652	0.999711283
11	49	1	163761.671	1496.138491	4.667100855	0.478963984	20.37964553	20	5	11_3	0.362551393	0.982912172	0.999282304
11	49	2	99447.05423	1542.571024	4.020687073	0.676969628	135.3901206	10	5	11_1	0.055246994	0.902988084	0.998996884
11	49	3	144044.4827	1487.963421	4.519357443	0.841608086	156.9844839	62	5	11_1	0.051885986	0.410855258	0.999241576
11	49	4	144240.4386	1372.366394	5.491727234	0.617727444	87.03021071	13	5	11_1	0.13370928	0.960716547	0.999617871
8	50	1	53101.93631	1553.620104	8.776740877	0.789124566	73.66086464	5	5	8_8	0.342171186	0.989222986	0.999791375
8	50	2	216383.4515	1439.70985	7.074998242	0.810229858	137.2310439	12	5	8_6	0.115005825	0.494495456	0.999530008
8	50	3	159294.0348	1433.113047	5.879711022	0.851003924	115.5947513	25	5	8_4	0.120746639	0.778427971	0.9994603
8	50	4	103782.9922	1479.152259	6.927701632	0.814978125	119.1471157	2	5	8_4	0.085199624	0.938927997	0.999373898
8	50	5	168623.2781	1493.747535	6.493864	0.453072317	118.1455947	16	5	8_6	0.178287215	0.992372078	0.999087922
8	50	6	240622.8588	1241.729749	2.879389316	0.70334664	159.2363651	5	5	8_4	0.54182413	0.962874583	0.999643427
2	51	1	89856.99037	1514.962838	8.060080234	0.87519545	124.1238433	14	5	2_7	0.061902249	0.571295119	0.999305339
2	51	2	98862.43522	1557.24748	2.472643807	0.457500531	120.4288098	13	5	2_7	0.111703133	0.980163671	0.999316194
2	51	3	389864.0816	1212.602347	5.194476458	0.611826968	22.73431806	7	5	2_7	0.308091819	0.836646902	0.999157174
2	51	4	246382.338	1313.392887	5.443100476	0.950442327	164.1569894	18	5	2_3	0.1094228	0.404572244	0.999506671
2	51	5	135955.9669	1324.265196	2.782026911	0.789955166	90.91242166	24	5	2_3	0.445592586	0.946558924	0.999595383
2	51	6	79241.09089	1367.231852	3.24309618	0.703946907	119.7777766	24	5	2_7	0.373943564	0.954057029	0.999291201
2	51	7	154534.9142	1381.161018	7.091024549	0.865357086	124.7500405	10	5	2_7	0.114572062	0.43746517	0.999391836
10	52	1	64381.83665	1383.781193	5.98410939	0.881877474	157.2697466	15	4	10_8	0.065055793	0.48385948	0.999495847
10	52	2	344715.304	1168.033887	6.550591699	0.452574715	42.10930698	9	4	10_2	0.3386736	0.99652098	0.999323343
10	52	3	208941.4233	1255.516066	9.493544514	0.694579699	132.319616	9	4	10_3	0.289559526	0.980854071	0.999495268
10	52	4	263213.4244	1216.209196	9.587391787	0.941155041	171.1065365	19	4	10_8	0.131815486	0.460356351	0.999614164
10	52	5	101375.3374	1550.350644	11.40004232	0.840387739	128.8608905	18	4	10_2	0.042327036	0.550779897	0.99934497
10	52	6	270574.3816	1333.722321	6.861431336	0.435717921	144.656147	27	4	10_6	0.201528835	0.99018503	0.999656825
1	53	1	46287.58111	1531.987432	5.913521348	0.950246881	146.2291695	28	5	1_5	0.058263693	0.265087379	0.999420311
1	53	2	201400.2729	1459.182321	5.336884665	0.926089685	97.54216896	37	5	1_5	0.159314865	0.953455634	0.999628392
1	53	3	197457.4797	1328.72867	2.020203326	0.40634158	149.7992177	20	5	1_5	0.17538358	0.990810079	0.999193017
1	53	4	100454.883	1602.334749	3.384250536	0.669594564	142.7707784	104	5	1_5	0.085075861	0.946892144	0.99942959
1	53	6	196000.6656	1369.521732	3.366956826	0.925674648	134.8742266	171	5	1_5	0.166794362	0.477043593	0.999429291
1	53	7	101539.3887	1359.082671	6.504615776	0.979583215	132.0032175	9	5	1_5	0.171186538	0.387753685	0.999518922
3	54	1	90829.73703	1355.202635	8.284243853	0.957840868	130.4711362	15	5	3_1	0.117879901	0.372531192	0.999815453
3	54	2	104210.313	1430.21128	2.376211314	0.193329723	19.40218803	9	5	3_1	0.253708503	0.998183	0.999427645
3	54	3	47692.49264	1591.249366	4.074100755	0.598289725	117.1980799	19	5	3_1	0.046887169	0.772269223	0.999652256
3	54	4	160113.7087	1338.854101	3.763400597	0.492031014	41.55175247	9	5	3_1	0.624636718	0.979794624	0.999511278
3	54	6	386640.8586	1343.977456	5.398392424	0.868282614	143.6080393	15	5	3_1	0.227210932	0.981354484	0.999455151
5	55	1	472636.7456	1328.272792	1.687535638	0.155858372	23.01357103	24	5	5_4	0.32640037	0.996973375	0.999539305
5	55	2	322083.4147	1124.613183	2.165066802	0.620563204	157.9052533	13	5	5_4	0.263982115	0.998748784	0.999542883
5	55	3	303734.5389	1180.635275	3.540309584	0.612521186	146.7995194	49	5	5_1	0.289200666	0.997219504	0.999506493
5	55	5	118837.3611	1117.427558	1.902178741	0.359774798	55.86914426	21	5	5_1	0.247686101	0.99726097	0.9996388
5	55	6	82274.6881	1191.443339	2.937718191	0.366913955	7.624584075	12	5	5_4	0.447452318	0.987846861	0.999670035
5	55	7	412708.3579	1154.743991	5.564117692	0.600430091	130.6287327	108	5	5_1	0.245479616	0.965630909	0.999719112
9	56	1	99680.39785	1443.682605	4.914435459	0.939170523	168.0351356	35	5	9_8	0.082062459	0.424564964	0.999493852
9	56	3	128206.036	1327.456523	3.071223959	0.474727123	138.3543186	17	5	9_5	0.209571032	0.86618148	0.999577465
9	56	4	340898.4993	1005.019305	2.519626727	0.287902882	142.6237667	17	5	9_7	0.292704363	0.997437115	0.999438693
9	56	5	385560.9445	1345.967047	2.98524831	0.303904838	18.81324963	9	5	9_6	0.527557942	0.996738755	0.999406505
9	56	6	342422.7332	1304.111528	5.243001363	0.701233489	171.5337608	32	5	9_6	0.0936783	0.84984264	0.999495225
9	56	7	385953.0034	1444.475826	4.644800743	0.854884947	113.0543419	44	5	9_7	0.126873525	0.709169607	0.999519549
6	57	1	140787.0698	1346.563029	5.035840801	0.903693807	178.5993364	31	6	6_3	0.08398507	0.355069787	0.99950877
6	57	2	295017.6269	1348.137149	6.169440967	0.563998017	119.4927728	40	6	6_3	0.33646717	0.983793183	0.999460553
6	57	3	329802.1267	1364.238921	4.889733747	0.312766515	104.1502198	8	6	6_3	0.406601972	0.994901795	0.999297823
6	57	6	238045.8756	1521.114552	6.063358986	0.592732146	113.4742891	12	6	6_5	0.034750928	0.943081222	0.999281422
6	59	1	209634.0264	1466.335905	7.38713435	0.907962585	144.9232308	22	7	6_3	0.110396124	0.370055631	0.999670309
6	59	2	303540.579	1428.874673	7.149667365	0.801973917	100.4026028	17	7	6_3	0.112912158	0.870306255	0.999447822
6	59	3	247209.8935	1467.588576	8.011558906	0.892181966	148.3779094	47	7	6_1	0.068209622	0.361606019	0.999325854
6	59	4	177905.038	1173.822503	4.947141807	0.753888361	151.1681703	38	7	6_3	0.276982346	0.977963181	0.999478277
6	59	5	294929.9199	1278.223695	5.734444635	0.748791194	43.2723139	4	7	6_1	0.159241602	0.987621308	0.999156601
6	59	6	210930.3065	1303.129575	4.902980468	0.883262576	176.8263182	10	7	6_3	0.110620968	0.653343034	0.999431797
3	60	1	61518.07512	1395.267767	1.030901785	0.351674365	166.3372451	15	6	3_1	0.322214625	0.997496557	0.999621461
3	60	2	98723.04463	1523.172098	5.331627052	0.667855458	127.8467886	9	6	3_1	0.202018733	0.923129397	0.999363293
3	60	3	278118.3665	1454.520343	5.729233698	0.650426206	135.3298169	10	6	3_1	0.071857694	0.803132442	0.999205142
3	60	4	218360.5484	1441.001731	1.847166122	0.296631797	17.88362549	10	6	3_1	0.673492689	0.997924625	0.999544323
3	60	5	246128.6363	1283.388282	1.443232297	0.165235195	62.91675143	7	6	3_1	0.372898832	0.995610613	0.999560993
3	60	6	425979.5088	1433.508882	5.479877878	0.678551293	77.71444904	6	6	3_1	0.169734574	0.996873213	0.99933445
11	61	1	227668.3304	1283.562473	7.296713717	0.636064595	62.13987681	6	6	11_1	0.364679451	0.980853164	0.999494303
11	61	2	344984.7966	1314.080804	6.307610076	0.644987941	9.544252066	18	6	11_3	0.281786906	0.988251505	0.999660095
11	61	3	312803.4983	1311.220571	4.964007508	0.665308301	165.3302946	8	6	11_1	0.285016537	0.994929424	0.999481794
11	61	4	310314.2083	1361.725265	7.288991607	0.7407573	85.43468152	10	6	11_3	0.187507315	0.948425092	0.999433696
11	61	5	111950.4589	1422.650986	3.207695232	0.605044037	164.1782206	3	6	11_8	0.103049248	0.855284777	0.999714441
11	61	6	178917.3712	1402.871658	2.654537127	0.478456819	67.99633076	20	6	11_3	0.64410961	0.995080536	0.999683294
2	62	1	129169.5368	1505.496743	2.712050985	0.563845706	117.4139129	9	6	2_3	0.067207876	0.913875172	0.999445761
2	62	2	265049.0955	1217.811342	2.74454842	0.271353602	56.08666729	5	6	2_3	0.244543793	0.992599969	0.999378706
2	62	3	157495.2232	1501.511713	7.439269959	0.8468899	113.2107455	102	6	2_7	0.093141708	0.64109155	0.999394861
2	62	4	65989.95348	1581.617332	8.236798497	0.866301984	116.0873535	14	6	2_3	0.040985986	0.745572086	0.999113458
2	62	5	90948.90884	1511.840552	1.908920653	0.312845934	157.3444224	10	6	2_3	0.277754718	0.973113809	0.999746098
8	63	1	125756.9074	1453.637391	6.593490531	0.923736369	145.3282889	65	6	8_8	0.066282142	0.280175279	0.999441618
8	63	2	147946.7136	1321.989747	5.281210069	0.883970697	168.8806133	11	6	8_8	0.121360831	0.389273608	0.999533255
8	63	3	205741.411	1321.125576	9.191340477	0.978810172	126.9798423	23	6	8_6	0.147910819	0.433158192	0.999636176
8	63	4	440891.902	1439.267956	6.415092989	0.789199245	89.38739005	12	6	8_6	0.054962866	0.965918118	0.999493183
8	63	5	229779.2558	1353.984779	6.444972039	0.8910494	122.1026642	11	6	8_4	0.093831008	0.732165043	0.99950332
8	63	6	151210.9398	1138.079634	2.470372026	0.481736329	34.92500584	10	6	8_4	0.677288212	0.996203998	0.999667298
8	63	7	109659.0787	1316.075236	3.97328865	0.512209261	52.95740164	7	6	8_8	0.457951752	0.971296642	0.999686408
9	64	1	202188.6124	1511.134781	4.264668146	0.681904219	113.9786533	12	6	9_7	0.118294513	0.975421651	0.999474137
9	64	2	149632.1218	1380.726546	6.533198403	0.844985693	83.97362286	31	6	9_8	0.055022291	0.820927406	0.999667316
9	64	3	158039.8691	1407.062477	7.710980876	0.865938012	127.6351002	11	6	9_6	0.124800578	0.799514252	0.999290484
9	64	4	261862.8201	1300.638793	6.370091753	0.913664721	166.1528113	18	6	9_3	0.129640563	0.481711326	0.999614576
9	64	5	424312.3468	1316.534858	4.379215288	0.398261838	72.56059101	8	6	9_6	0.225366204	0.970423919	0.999561143
9	64	6	298453.6628	1297.595994	7.017982739	0.886106911	156.6487291	19	6	9_5	0.141553691	0.565566089	0.999590801
2	69	1	393991.3454	1383.774889	1.318534742	0.282093856	164.2794111	36	7	2_3	0.158723131	0.99524651	0.999613201
2	69	2	379995.9457	1252.503463	5.520861416	0.610037395	37.07956196	14	7	2_7	0.278813568	0.985422189	0.999276184
2	69	3	166114.6119	1443.557791	4.48855783	0.638803529	158.1600128	57	7	2_3	0.101914058	0.860042762	0.999467676
2	69	5	139407.1603	1345.714949	6.180137194	0.878209886	152.0936738	14	7	2_3	0.062019947	0.336925815	0.999414768
2	69	6	122598.9422	1400.423757	9.423766509	0.966314576	133.5240151	5	7	2_3	0.100467995	0.369331255	0.999521054
2	69	7	357606.9359	1234.586153	4.633227517	0.7684247	122.0711824	32	7	2_7	0.156594507	0.900031282	0.99912621
6	71	1	96382.5027	1354.56373	2.838338802	0.296016809	86.91847099	13	8	6_5	0.524600833	0.993521388	0.999386449
6	71	2	303766.0113	1414.68597	5.547795136	0.95417182	164.6319791	39	8	6_2	0.055932446	0.322520053	0.99965393
6	71	3	130810.3393	1345.053242	5.404401137	0.848729896	146.613819	8	8	6_1	0.114020317	0.614764	0.999537483
6	71	4	242425.6927	1097.588959	7.798529562	0.619284944	44.96297759	8	8	6_5	0.416590841	0.964433163	0.999572915
6	71	5	156331.6655	1398.964125	6.51740237	0.723434311	141.1912065	13	8	6_1	0.167951151	0.98596481	0.999567921
6	71	6	278424.2055	1049.139622	2.606405529	0.42481906	68.30981353	10	8	6_5	0.340525167	0.999062098	0.999619651
3	72	1	231327.8081	1065.315715	6.688562447	0.256730937	30.00726163	15	7	3_1	0.302741935	0.990282791	0.99939883
3	72	2	188962.6273	1423.79996	7.59828703	0.921211766	129.0848356	38	7	3_1	0.115463535	0.365304488	0.9996255
3	72	3	300542.5097	1236.995982	4.91485972	0.443562473	43.85146525	15	7	3_1	0.331052047	0.996606989	0.999337578
3	72	4	239246.0076	1426.410137	7.131086476	0.900201352	98.77576518	24	7	3_1	0.168775211	0.750758525	0.999734608
3	72	5	134653.2943	1550.853868	0.928336831	0.111990035	13.00482528	3	7	3_8	0.391865291	0.989696819	0.999509135
3	72	7	244863.9209	1349.459233	6.918510136	0.871887554	172.0787615	42	7	3_1	0.140766751	0.617547394	0.999520513
8	73	1	88271.78545	1468.075624	3.224676994	0.548811937	110.2264508	18	7	8_6	0.256947773	0.764883739	0.999647166
8	73	2	234620.2933	1247.228958	5.81071312	0.77718759	169.2041218	84	7	8_8	0.216375501	0.582139022	0.999439634
8	73	3	94732.28683	1225.121729	7.541698848	0.969320048	165.6366355	29	7	8_8	0.111973767	0.45228367	0.999720757
8	73	4	146007.0242	1373.068977	4.727696692	0.803735726	151.1128817	21	7	8_4	0.129319271	0.534694635	0.999438891
8	73	5	183916.7699	1485.416657	3.55351322	0.785286959	130.2235823	29	7	8_6	0.257202607	0.984615026	0.999406472
8	73	6	118554.3328	1282.256233	3.033469451	0.439639904	129.532904	13	7	8_4	0.365076575	0.876799246	0.999480532
11	74	1	114132.155	1483.495285	9.370740465	0.954119123	136.70603	38	7	11_3	0.074185161	0.352141027	0.999666889
11	74	2	50946.61672	1363.291019	6.200485991	0.72992529	35.52604251	18	7	11_3	0.183088434	0.961748243	0.999223408
11	74	3	261677.8549	1403.585055	6.791850364	0.837724318	137.8701998	22	7	11_3	0.16553768	0.926740989	0.999662932
11	74	4	92634.91089	1415.809468	6.875378591	0.935829917	155.7005517	32	7	11_1	0.055143744	0.278243596	0.999597661
11	74	5	174150.5309	1446.230385	3.616816788	0.614154725	177.2318669	17	7	11_1	0.226823765	0.995094724	0.999490519
11	74	6	206135.7172	1222.564741	9.210371473	0.884552744	107.2803278	37	7	11_3	0.269233402	0.688775146	0.999305034
9	76	1	179331.6424	1412.191649	7.145876245	0.764453808	110.4321799	9	7	9_6	0.082849904	0.712688234	0.999523653
9	76	2	331980.4676	1266.426685	8.89705141	0.747113744	179.1313225	25	7	9_5	0.195508496	0.922866419	0.999525921
9	76	3	284936.1093	1393.999772	5.302555819	0.503160136	55.24241536	13	7	9_6	0.375243509	0.984807746	0.999509086
9	76	4	258518.5889	1410.457091	5.134965721	0.646778734	139.9980275	26	7	9_8	0.298470111	0.994992855	0.999519993
9	76	5	214609.148	1491.584839	7.911466597	0.738021613	87.70900397	6	7	9_8	0.071645919	0.975212485	0.999159946
9	76	6	300145.4671	1362.861401	4.145842133	0.237519789	58.89194895	9	7	9_4	0.498776982	0.996898416	0.999495252
2	80	1	129595.5616	1451.458772	8.08977264	0.869720665	61.24336733	16	8	2_7	0.185458306	0.889119629	0.99941768
2	80	2	63820.62529	1487.452706	2.389747315	0.340248733	132.4237053	12	8	2_7	0.147578319	0.99200773	0.999350156
2	80	3	204840.0517	1457.135975	7.923709922	0.728488067	90.20251231	9	8	2_7	0.13093557	0.926667158	0.999519704
2	80	4	58337.85685	1518.411012	4.586306625	0.937770602	118.1602665	46	8	2_7	0.08507717	0.438186498	0.999405456
2	80	5	247510.4449	1415.162216	6.339676752	0.786528297	161.8228225	21	8	2_7	0.09822601	0.921716191	0.999355499
2	80	6	109857.3393	1473.908425	2.044746322	0.26629048	121.6125797	6	8	2_3	0.174600434	0.997883697	0.999356332
6	81	2	188487.2364	1462.351309	4.996172749	0.804922448	140.3233049	7	9	6_3	0.0420474	0.65755659	0.999343735
6	81	4	241726.5182	1286.170877	4.667792119	0.851744854	149.2225943	2	9	6_1	0.182151027	0.465878944	0.999590344
6	81	5	124904.8672	1464.100674	3.283517287	0.527192737	160.7164452	15	9	6_1	0.281558158	0.98147326	0.999468133
6	81	6	143368.3884	1437.55229	5.834543063	0.94661837	152.0525347	18	9	6_1	0.071114022	0.237068	0.999848706
6	81	7	197664.4311	1161.641157	7.680120436	0.799013334	177.65197	26	9	6_5	0.190090771	0.619616613	0.999748857
11	82	6	53763.918	1407.955483	0.991032002	0.251599069	168.2985284	32	8	11_1	0.426689398	0.992518026	0.999586683
10	83	2	171667.0609	1396.024639	10.93650052	0.845121141	143.2520502	6	7	10_8	0.099253299	0.48846887	0.999464104
10	83	3	55416.84437	1307.88451	4.349750562	0.594424785	149.9669718	9	7	10_2	0.316305241	0.894846546	0.999466308
10	83	4	200919.7953	1476.322258	8.585669524	0.676331773	76.81077497	34	7	10_3	0.209884871	0.951025514	0.999520603
10	83	5	392031.7569	1404.176252	6.870511335	0.861099763	157.4839408	53	7	10_7	0.086102182	0.494044857	0.999274357
10	83	6	258905.8783	1352.340575	6.360228966	0.579800583	108.689258	14	7	10_2	0.285437982	0.994189225	0.999706185
8	84	1	106820.4023	1493.393462	6.879275882	0.979261061	127.1813992	25	8	8_8	0.088878682	0.400116976	0.999601892
8	84	2	173462.7068	1303.825158	9.215170617	0.791725419	140.3550818	10	8	8_6	0.170367478	0.851196265	0.998952187
8	84	3	165964.7838	1254.463547	2.473543941	0.498615184	102.3551474	9	8	8_8	0.355931964	0.993392146	0.999337472
8	84	4	195858.9073	1423.696483	5.412707894	0.785257425	109.3581761	15	8	8_6	0.20570206	0.816503346	0.999585232
8	84	5	312690.1108	1300.949814	5.286523482	0.703975348	165.1143433	56	8	8_8	0.14227368	0.667383381	0.999709981
8	84	6	208205.7569	1357.651966	5.161784147	0.778883028	161.5070603	6	8	8_8	0.136651682	0.520914814	0.999556852
2	87	1	88701.56575	1263.134437	3.0012271	0.662672607	73.2476731	19	9	2_7	0.072376752	0.834609287	0.999827167
2	87	2	54973.00787	1491.808198	4.691435561	0.612302953	85.03124518	14	9	2_3	0.234921287	0.990805452	0.999446208
2	87	4	266193.72	1467.255495	3.399461873	0.358001094	163.9966453	19	9	2_3	0.247828309	0.985756749	0.999435148
2	87	5	186315.4313	1430.1335	3.242454875	0.50617652	166.3444885	53	9	2_7	0.076583317	0.835040816	0.99955129
2	87	6	224606.2899	1427.057536	3.94326763	0.776124759	161.6463163	12	9	2_7	0.34012458	0.906296544	0.999547219
9	89	1	156982.5797	1338.288207	7.748998988	0.792991454	4.643851935	9	8	9_7	0.565469883	0.934731938	0.999532931
9	89	3	142715.0891	1143.588301	4.810889528	0.463167019	40.76870663	9	8	9_2	0.58238781	0.962163798	0.99975485
9	89	4	349290.1798	1294.429524	6.221350088	0.807596663	177.3904829	10	8	9_6	0.116558734	0.861597865	0.999493707
9	89	5	166433.8167	1461.098615	7.269067668	0.728172018	74.15350891	7	8	9_6	0.191707704	0.938552871	0.999330016
9	89	6	355455.1733	1323.407492	4.125450281	0.330726521	122.3239492	4	8	9_6	0.22664258	0.991947761	0.999425583
6	90	1	122084.5494	1498.847385	4.981875222	0.549968704	164.158521	8	10	6_3	0.096444857	0.927504927	0.999803191
6	90	2	132905.6594	1514.391316	5.126315648	0.877138003	142.506789	26	10	6_1	0.050817478	0.290365681	0.999357699
6	90	4	430860.1858	947.8008424	8.544563444	0.693594917	19.43884916	8	10	6_3	0.316115913	0.990556343	0.999274521
6	90	5	162966.0502	1442.460526	8.920958914	0.966647528	128.2978105	7	10	6_2	0.132714608	0.353124696	0.99944398
6	90	6	314691.963	1011.52728	4.810218292	0.596522864	147.3925635	17	10	6_3	0.353806222	0.991906177	0.999617534
10	91	1	462988.9525	1021.150355	10.39415002	0.931650281	162.5499703	28	8	10_7	0.17354589	0.61245005	0.999393712
10	91	2	247940.8185	1333.260962	5.463652959	0.387391967	172.1425238	4	8	10_8	0.22419647	0.997283513	0.999495622
10	91	6	267252.1382	1399.065817	5.404007681	0.584415314	121.9973498	26	8	10_7	0.210732103	0.995467627	0.999441779
10	91	7	268001.9064	1398.086739	8.26524528	0.74308142	127.2887491	21	8	10_7	0.070664093	0.912311922	0.999113202
11	94	1	126470.0016	1073.079958	12.36628085	0.993462982	144.2045335	33	9	11_1	0.282704861	0.514458252	0.998974671
11	94	2	170663.8732	1487.548471	2.8662005	0.432626967	151.5659298	11	9	11_1	0.126178567	0.995413351	0.999477093
11	94	3	174292.1361	1466.977259	3.624143597	0.63339355	171.4543018	38	9	11_4	0.051855971	0.948352858	0.999391489
11	94	4	245747.4969	1492.528425	3.932698371	0.5641088	145.9926653	20	9	11_3	0.169752524	0.965057365	0.999528182
11	94	6	121310.9989	1402.638566	3.431084546	0.15112923	105.4678807	13	9	11_3	0.122203425	0.904227219	0.999571951
10	96	1	66366.2939	1506.742819	9.612032688	0.882564478	116.5042515	19	9	10_7	0.059605382	0.37553005	0.999241663
10	96	3	160887.0935	1302.257523	1.632009186	0.196329297	152.3658648	5	9	10_7	0.468318115	0.998056899	0.999461208
10	96	4	91072.88419	1511.872019	8.07058139	0.594246894	109.7903342	19	9	10_8	0.082749428	0.959931488	0.999486722
10	96	5	229344.2748	1428.011512	4.440263199	0.609526618	134.39221	11	9	10_2	0.078398776	0.97070585	0.999563445
10	96	6	225123.2884	1357.906054	6.287643995	0.77304327	166.6829384	24	9	10_6	0.086115943	0.876761472	0.999371933
2	97	1	101551.8106	1526.379619	7.569835533	0.887894527	113.5486133	8	10	2_3	0.094259154	0.808857138	0.999553353
2	97	2	67496.55498	1541.669733	8.708330132	0.865300087	61.31340341	19	10	2_3	0.04949602	0.889536241	0.999466697
2	97	3	220106.4152	1229.114276	6.420808484	0.713253216	163.2359322	52	10	2_7	0.198165483	0.889385479	0.999569988
2	97	4	175899.8177	1151.108589	8.146225819	0.756125371	11.50637976	6	10	2_3	0.25831369	0.937045231	0.999354938
2	97	5	116532.9331	1288.171401	7.476815676	0.927631526	165.2908717	27	10	2_7	0.093364068	0.478836803	0.999498304
2	97	6	227702.3771	1404.06898	5.355171115	0.67003252	62.08879202	24	10	2_7	0.22584791	0.90156025	0.999204148
2	97	7	98095.17353	1160.307145	8.565559901	0.99715179	167.2360356	55	10	2_7	0.193290163	0.446592925	0.999518636
6	99	1	417238.144	1238.999194	5.612654707	0.865955403	136.14918	21	11	6_3	0.137405242	0.46485637	0.999440351
6	99	2	282748.1591	1186.682946	2.431922474	0.235654554	64.93978581	10	11	6_1	0.298604945	0.995191982	0.999271283
6	99	3	357023.7853	1221.782133	2.579003097	0.37499727	92.54596478	38	11	6_5	0.465917351	0.998512804	0.999538565
6	99	4	518626.917	1212.580727	4.10246817	0.333902474	48.37668064	8	11	6_1	0.587311764	0.998551931	0.999606317
6	99	5	270834.043	1471.881697	4.490895781	0.71763555	164.7955616	29	11	6_5	0.071733105	0.842830035	0.999299848
6	99	6	263033.1654	1260.507845	4.475417307	0.895670757	160.608211	32	11	6_5	0.100985958	0.421337866	0.99941429
11	105	1	184208.0881	1352.01872	6.353423703	0.796075382	161.9596599	9	10	11_1	0.083983115	0.508001736	0.999680105
11	105	2	258696.8765	1169.834899	7.380624936	0.898186404	171.9791726	12	10	11_4	0.225556634	0.474533248	0.999592537
11	105	3	261002.1373	1413.167749	2.266609102	0.285416421	62.64628229	6	10	11_1	0.291550853	0.997239707	0.999739415
11	105	4	368047.4718	1166.92552	2.474182212	0.316698467	167.1907342	5	10	11_1	0.190281815	0.991630672	0.999459396
11	105	5	242423.7523	1258.138392	7.428361546	0.963416868	162.5813982	37	10	11_3	0.091401044	0.530224629	0.999444779
6	108	2	133361.0155	1407.914903	2.549861935	0.43131593	151.5255291	12	12	6_3	0.165242195	0.785420096	0.999341348
6	108	3	396132.4113	1313.228452	5.775672384	0.709756508	108.1230661	6	12	6_3	0.277149135	0.933173259	0.999409983
6	108	4	212843.8617	1201.371784	3.098135117	0.690411903	162.0903247	23	12	6_3	0.09232076	0.857703011	0.999551896
6	108	5	200000.2379	1269.410792	4.865279468	0.889332548	140.8672157	32	12	6_1	0.205884846	0.512456331	0.999156607
6	108	7	344754.9351	1348.871052	4.000469933	0.44865139	102.8162046	11	12	6_5	0.20163585	0.997735115	0.999486079
10	110	1	136740.7956	1462.031423	6.341037706	0.659837523	150.8937363	28	10	10_7	0.093203148	0.915804047	0.999230989
10	110	2	162094.5133	1176.800061	3.226680638	0.239605105	6.842624812	15	10	10_3	0.430396088	0.993986349	0.999552782
10	110	4	401512.4186	1153.751272	8.24240509	0.794392181	155.2606052	25	10	10_7	0.152818054	0.635111584	0.999540689
10	110	5	88219.17203	1423.803252	5.966425941	0.704803851	142.4309985	17	10	10_7	0.109674082	0.939961859	0.999543548
10	110	6	468919.3506	1322.695777	4.389955389	0.469042568	141.9938585	17	10	10_7	0.292388877	0.997860007	0.999552383
2	111	1	153882.0179	1365.135869	9.863646465	0.844658984	134.4473967	22	11	2_7	0.160728763	0.879085788	0.999643985
2	111	2	228172.9573	1362.508826	6.357236116	0.716796301	99.73158735	13	11	2_3	0.141012974	0.979847666	0.999590009
2	111	3	82951.78632	1417.594157	8.25444648	0.976548985	134.068126	9	11	2_7	0.088605536	0.373348856	0.999382906
2	111	4	240513.5747	1487.439239	5.241145887	0.528956177	95.35318119	22	11	2_7	0.173348152	0.989026169	0.999626593
2	111	5	89638.02354	1560.042208	6.174112335	0.908889521	128.6394473	9	11	2_7	0.105583715	0.630783551	0.999453163
2	111	6	209219.8712	1445.902434	4.360220116	0.529952118	49.36307553	13	11	2_3	0.351050305	0.99566643	0.999143744
