# Supplementary material for: Information can explain the dynamics of group order in animal collective behaviour
Source: Nat Commun. 2020 Jun 1;11:2737. doi: 10.1038/s41467-020-16578-x (PMC7264142; doi:10.1038/s41467-020-16578-x)
Supplement: Supplementary file 6 — Supplementary Data 3 [file 41467_2020_16578_MOESM6_ESM.csv]

Group	Fish	Trial	Individual_Identity	Arrival_Latency_Frames	Arrival_Order	Presentation	Mdn_Distance_Centroid_to_Stimulus	Mdn_Speed_Centroid	Mdn_Polarization	Mdn_Bearing_Group_Heading_to_Stim	Cum_Days_Testing	Count_Arrivers_20s	First_Responder_ID	First_Response_Latency_Frames
4	1	1	4_1	271	7	1	1620.869959	5.37656694	0.836432701	90.42596579	1	7	4_8	91
4	2	1	4_2	246	6	1	1620.869959	5.37656694	0.836432701	90.42596579	1	7	4_8	91
4	3	1	4_3	219	4	1	1620.869959	5.37656694	0.836432701	90.42596579	1	7	4_8	91
4	5	1	4_5	177	2	1	1620.869959	5.37656694	0.836432701	90.42596579	1	7	4_8	91
4	6	1	4_6	212	3	1	1620.869959	5.37656694	0.836432701	90.42596579	1	7	4_8	91
4	7	1	4_7	244	5	1	1620.869959	5.37656694	0.836432701	90.42596579	1	7	4_8	91
4	8	1	4_8	167	1	1	1620.869959	5.37656694	0.836432701	90.42596579	1	7	4_8	91
4	1	1	4_1	185	6	2	1621.020715	3.936114216	0.976697006	88.63503061	1	6	4_8	34
4	2	1	4_2	130	2	2	1621.020715	3.936114216	0.976697006	88.63503061	1	6	4_8	34
4	5	1	4_5	155	3	2	1621.020715	3.936114216	0.976697006	88.63503061	1	6	4_8	34
4	6	1	4_6	167	4	2	1621.020715	3.936114216	0.976697006	88.63503061	1	6	4_8	34
4	7	1	4_7	181	5	2	1621.020715	3.936114216	0.976697006	88.63503061	1	6	4_8	34
4	8	1	4_8	89	1	2	1621.020715	3.936114216	0.976697006	88.63503061	1	6	4_8	34
4	1	1	4_1	208	5	3	1621.254839	4.084905559	0.897274096	104.9131109	1	8	4_8	41
4	2	1	4_2	184	3	3	1621.254839	4.084905559	0.897274096	104.9131109	1	8	4_8	41
4	3	1	4_3	286	8	3	1621.254839	4.084905559	0.897274096	104.9131109	1	8	4_8	41
4	4	1	4_4	200	4	3	1621.254839	4.084905559	0.897274096	104.9131109	1	8	4_8	41
4	5	1	4_5	254	7	3	1621.254839	4.084905559	0.897274096	104.9131109	1	8	4_8	41
4	6	1	4_6	130	2	3	1621.254839	4.084905559	0.897274096	104.9131109	1	8	4_8	41
4	7	1	4_7	214	6	3	1621.254839	4.084905559	0.897274096	104.9131109	1	8	4_8	41
4	8	1	4_8	105	1	3	1621.254839	4.084905559	0.897274096	104.9131109	1	8	4_8	41
4	1	1	4_1	232	8	4	1567.314636	5.577708041	0.788359143	67.16746224	1	8	4_8	81
4	2	1	4_2	185	5	4	1567.314636	5.577708041	0.788359143	67.16746224	1	8	4_8	81
4	3	1	4_3	192	6	4	1567.314636	5.577708041	0.788359143	67.16746224	1	8	4_8	81
4	4	1	4_4	139	2	4	1567.314636	5.577708041	0.788359143	67.16746224	1	8	4_8	81
4	5	1	4_5	217	7	4	1567.314636	5.577708041	0.788359143	67.16746224	1	8	4_8	81
4	6	1	4_6	182	4	4	1567.314636	5.577708041	0.788359143	67.16746224	1	8	4_8	81
4	7	1	4_7	156	3	4	1567.314636	5.577708041	0.788359143	67.16746224	1	8	4_8	81
4	8	1	4_8	119	1	4	1567.314636	5.577708041	0.788359143	67.16746224	1	8	4_8	81
4	8	1	4_8	232	1	5	1586.527539	2.369129434	0.568208665	145.0814564	1	1	4_8	137
4	2	1	4_2	169	4	6	1308.788481	7.735471157	0.848015016	35.43600243	1	5	4_2	32
4	4	1	4_4	86	2	6	1308.788481	7.735471157	0.848015016	35.43600243	1	5	4_2	32
4	6	1	4_6	252	5	6	1308.788481	7.735471157	0.848015016	35.43600243	1	5	4_2	32
4	7	1	4_7	98	3	6	1308.788481	7.735471157	0.848015016	35.43600243	1	5	4_2	32
4	8	1	4_8	72	1	6	1308.788481	7.735471157	0.848015016	35.43600243	1	5	4_2	32
12	1	3	12_1	66	1	1	1499.766265	5.61654952	0.812310306	57.24727078	1	8	12_4	17
12	2	3	12_2	150	7	1	1499.766265	5.61654952	0.812310306	57.24727078	1	8	12_4	17
12	3	3	12_3	129	6	1	1499.766265	5.61654952	0.812310306	57.24727078	1	8	12_4	17
12	4	3	12_4	67	2	1	1499.766265	5.61654952	0.812310306	57.24727078	1	8	12_4	17
12	5	3	12_5	129	5	1	1499.766265	5.61654952	0.812310306	57.24727078	1	8	12_4	17
12	6	3	12_6	73	3	1	1499.766265	5.61654952	0.812310306	57.24727078	1	8	12_4	17
12	7	3	12_7	103	4	1	1499.766265	5.61654952	0.812310306	57.24727078	1	8	12_4	17
12	8	3	12_8	166	8	1	1499.766265	5.61654952	0.812310306	57.24727078	1	8	12_4	17
12	1	3	12_1	149	2	2	1663.173704	9.553468725	0.943417026	92.08016501	1	7	12_1	63
12	2	3	12_2	181	3	2	1663.173704	9.553468725	0.943417026	92.08016501	1	7	12_1	63
12	3	3	12_3	207	6	2	1663.173704	9.553468725	0.943417026	92.08016501	1	7	12_1	63
12	4	3	12_4	118	1	2	1663.173704	9.553468725	0.943417026	92.08016501	1	7	12_1	63
12	6	3	12_6	199	4	2	1663.173704	9.553468725	0.943417026	92.08016501	1	7	12_1	63
12	7	3	12_7	247	7	2	1663.173704	9.553468725	0.943417026	92.08016501	1	7	12_1	63
12	8	3	12_8	204	5	2	1663.173704	9.553468725	0.943417026	92.08016501	1	7	12_1	63
12	2	3	12_2	291	5	6	1563.986116	2.625024334	0.448737725	154.270845	1	6	12_4	124
12	3	3	12_3	241	3	6	1563.986116	2.625024334	0.448737725	154.270845	1	6	12_4	124
12	4	3	12_4	193	1	6	1563.986116	2.625024334	0.448737725	154.270845	1	6	12_4	124
12	5	3	12_5	315	6	6	1563.986116	2.625024334	0.448737725	154.270845	1	6	12_4	124
12	6	3	12_6	228	2	6	1563.986116	2.625024334	0.448737725	154.270845	1	6	12_4	124
12	7	3	12_7	284	4	6	1563.986116	2.625024334	0.448737725	154.270845	1	6	12_4	124
6	1	6	6_1	164	5	1	1614.407968	8.370929615	0.853465569	118.0059979	1	8	6_2	82
6	2	6	6_2	133	1	1	1614.407968	8.370929615	0.853465569	118.0059979	1	8	6_2	82
6	3	6	6_3	155	4	1	1614.407968	8.370929615	0.853465569	118.0059979	1	8	6_2	82
6	4	6	6_4	139	3	1	1614.407968	8.370929615	0.853465569	118.0059979	1	8	6_2	82
6	5	6	6_5	175	6	1	1614.407968	8.370929615	0.853465569	118.0059979	1	8	6_2	82
6	6	6	6_6	177	7	1	1614.407968	8.370929615	0.853465569	118.0059979	1	8	6_2	82
6	7	6	6_7	136	2	1	1614.407968	8.370929615	0.853465569	118.0059979	1	8	6_2	82
6	8	6	6_8	182	8	1	1614.407968	8.370929615	0.853465569	118.0059979	1	8	6_2	82
6	1	6	6_1	115	4	2	1555.125811	5.152902498	0.566095069	72.76603705	1	8	6_2	21
6	2	6	6_2	80	1	2	1555.125811	5.152902498	0.566095069	72.76603705	1	8	6_2	21
6	3	6	6_3	132	6	2	1555.125811	5.152902498	0.566095069	72.76603705	1	8	6_2	21
6	4	6	6_4	108	2	2	1555.125811	5.152902498	0.566095069	72.76603705	1	8	6_2	21
6	5	6	6_5	143	8	2	1555.125811	5.152902498	0.566095069	72.76603705	1	8	6_2	21
6	6	6	6_6	141	7	2	1555.125811	5.152902498	0.566095069	72.76603705	1	8	6_2	21
6	7	6	6_7	127	5	2	1555.125811	5.152902498	0.566095069	72.76603705	1	8	6_2	21
6	8	6	6_8	109	3	2	1555.125811	5.152902498	0.566095069	72.76603705	1	8	6_2	21
6	1	6	6_1	221	3	3	1594.078761	3.336851924	0.497408278	58.06399778	1	7	6_3	11
6	2	6	6_2	141	1	3	1594.078761	3.336851924	0.497408278	58.06399778	1	7	6_3	11
6	3	6	6_3	234	4	3	1594.078761	3.336851924	0.497408278	58.06399778	1	7	6_3	11
6	4	6	6_4	181	2	3	1594.078761	3.336851924	0.497408278	58.06399778	1	7	6_3	11
6	5	6	6_5	255	6	3	1594.078761	3.336851924	0.497408278	58.06399778	1	7	6_3	11
6	6	6	6_6	238	5	3	1594.078761	3.336851924	0.497408278	58.06399778	1	7	6_3	11
6	7	6	6_7	279	7	3	1594.078761	3.336851924	0.497408278	58.06399778	1	7	6_3	11
6	1	6	6_1	110	1	4	1621.403706	4.521802169	0.795636217	128.5288893	1	6	6_1	72
6	2	6	6_2	135	2	4	1621.403706	4.521802169	0.795636217	128.5288893	1	6	6_1	72
6	4	6	6_4	157	5	4	1621.403706	4.521802169	0.795636217	128.5288893	1	6	6_1	72
6	5	6	6_5	150	4	4	1621.403706	4.521802169	0.795636217	128.5288893	1	6	6_1	72
6	7	6	6_7	136	3	4	1621.403706	4.521802169	0.795636217	128.5288893	1	6	6_1	72
6	8	6	6_8	170	6	4	1621.403706	4.521802169	0.795636217	128.5288893	1	6	6_1	72
6	1	6	6_1	95	4	6	1402.191416	2.653471243	0.589122184	125.2097839	1	8	6_2	44
6	2	6	6_2	71	1	6	1402.191416	2.653471243	0.589122184	125.2097839	1	8	6_2	44
6	3	6	6_3	77	2	6	1402.191416	2.653471243	0.589122184	125.2097839	1	8	6_2	44
6	4	6	6_4	112	5	6	1402.191416	2.653471243	0.589122184	125.2097839	1	8	6_2	44
6	5	6	6_5	234	7	6	1402.191416	2.653471243	0.589122184	125.2097839	1	8	6_2	44
6	6	6	6_6	157	6	6	1402.191416	2.653471243	0.589122184	125.2097839	1	8	6_2	44
6	7	6	6_7	364	8	6	1402.191416	2.653471243	0.589122184	125.2097839	1	8	6_2	44
6	8	6	6_8	78	3	6	1402.191416	2.653471243	0.589122184	125.2097839	1	8	6_2	44
7	1	7	7_1	234	3	1	1564.969811	5.082318073	0.812863135	162.4684695	1	6	7_1	162
7	2	7	7_2	311	6	1	1564.969811	5.082318073	0.812863135	162.4684695	1	6	7_1	162
7	5	7	7_5	233	2	1	1564.969811	5.082318073	0.812863135	162.4684695	1	6	7_1	162
7	6	7	7_6	247	4	1	1564.969811	5.082318073	0.812863135	162.4684695	1	6	7_1	162
7	7	7	7_7	226	1	1	1564.969811	5.082318073	0.812863135	162.4684695	1	6	7_1	162
7	8	7	7_8	309	5	1	1564.969811	5.082318073	0.812863135	162.4684695	1	6	7_1	162
7	1	7	7_1	179	4	2	1518.557553	6.953855857	0.874037219	124.7636581	1	6	7_6	64
7	2	7	7_2	387	6	2	1518.557553	6.953855857	0.874037219	124.7636581	1	6	7_6	64
7	5	7	7_5	171	3	2	1518.557553	6.953855857	0.874037219	124.7636581	1	6	7_6	64
7	6	7	7_6	125	1	2	1518.557553	6.953855857	0.874037219	124.7636581	1	6	7_6	64
7	7	7	7_7	171	2	2	1518.557553	6.953855857	0.874037219	124.7636581	1	6	7_6	64
7	8	7	7_8	274	5	2	1518.557553	6.953855857	0.874037219	124.7636581	1	6	7_6	64
7	1	7	7_1	53	2	3	1208.201584	3.161507874	0.456595786	13.76429727	1	8	7_5	15
7	2	7	7_2	162	4	3	1208.201584	3.161507874	0.456595786	13.76429727	1	8	7_5	15
7	3	7	7_3	167	5	3	1208.201584	3.161507874	0.456595786	13.76429727	1	8	7_5	15
7	4	7	7_4	283	8	3	1208.201584	3.161507874	0.456595786	13.76429727	1	8	7_5	15
7	5	7	7_5	50	1	3	1208.201584	3.161507874	0.456595786	13.76429727	1	8	7_5	15
7	6	7	7_6	229	6	3	1208.201584	3.161507874	0.456595786	13.76429727	1	8	7_5	15
7	7	7	7_7	86	3	3	1208.201584	3.161507874	0.456595786	13.76429727	1	8	7_5	15
7	8	7	7_8	273	7	3	1208.201584	3.161507874	0.456595786	13.76429727	1	8	7_5	15
7	1	7	7_1	94	2	4	1496.116461	6.645949992	0.636733628	99.65726976	1	7	7_5	20
7	2	7	7_2	134	3	4	1496.116461	6.645949992	0.636733628	99.65726976	1	7	7_5	20
7	3	7	7_3	222	4	4	1496.116461	6.645949992	0.636733628	99.65726976	1	7	7_5	20
7	5	7	7_5	93	1	4	1496.116461	6.645949992	0.636733628	99.65726976	1	7	7_5	20
7	6	7	7_6	399	7	4	1496.116461	6.645949992	0.636733628	99.65726976	1	7	7_5	20
7	7	7	7_7	274	6	4	1496.116461	6.645949992	0.636733628	99.65726976	1	7	7_5	20
7	8	7	7_8	249	5	4	1496.116461	6.645949992	0.636733628	99.65726976	1	7	7_5	20
7	1	7	7_1	98	1	5	1465.176155	1.529325831	0.310614832	105.3865573	1	2	7_1	20
7	5	7	7_5	123	2	5	1465.176155	1.529325831	0.310614832	105.3865573	1	2	7_1	20
7	1	7	7_1	66	1	6	1508.030559	5.902258956	0.806970334	78.22851711	1	6	7_7	9
7	3	7	7_3	329	5	6	1508.030559	5.902258956	0.806970334	78.22851711	1	6	7_7	9
7	5	7	7_5	96	2	6	1508.030559	5.902258956	0.806970334	78.22851711	1	6	7_7	9
7	6	7	7_6	152	3	6	1508.030559	5.902258956	0.806970334	78.22851711	1	6	7_7	9
7	7	7	7_7	169	4	6	1508.030559	5.902258956	0.806970334	78.22851711	1	6	7_7	9
7	8	7	7_8	374	6	6	1508.030559	5.902258956	0.806970334	78.22851711	1	6	7_7	9
5	2	8	5_2	316	4	2	1549.393796	5.881284004	0.788610929	132.6168071	1	7	5_3	227
5	3	8	5_3	279	1	2	1549.393796	5.881284004	0.788610929	132.6168071	1	7	5_3	227
5	4	8	5_4	303	2	2	1549.393796	5.881284004	0.788610929	132.6168071	1	7	5_3	227
5	5	8	5_5	390	6	2	1549.393796	5.881284004	0.788610929	132.6168071	1	7	5_3	227
5	6	8	5_6	310	3	2	1549.393796	5.881284004	0.788610929	132.6168071	1	7	5_3	227
5	7	8	5_7	321	5	2	1549.393796	5.881284004	0.788610929	132.6168071	1	7	5_3	227
5	8	8	5_8	399	7	2	1549.393796	5.881284004	0.788610929	132.6168071	1	7	5_3	227
5	1	8	5_1	119	2	3	1568.106933	2.54447584	0.360410964	6.353620295	1	6	5_4	68
5	3	8	5_3	135	4	3	1568.106933	2.54447584	0.360410964	6.353620295	1	6	5_4	68
5	4	8	5_4	118	1	3	1568.106933	2.54447584	0.360410964	6.353620295	1	6	5_4	68
5	5	8	5_5	205	6	3	1568.106933	2.54447584	0.360410964	6.353620295	1	6	5_4	68
5	6	8	5_6	137	5	3	1568.106933	2.54447584	0.360410964	6.353620295	1	6	5_4	68
5	7	8	5_7	125	3	3	1568.106933	2.54447584	0.360410964	6.353620295	1	6	5_4	68
5	1	8	5_1	132	1	4	1529.434069	3.441429631	0.68320476	148.2115052	1	7	5_1	48
5	3	8	5_3	199	4	4	1529.434069	3.441429631	0.68320476	148.2115052	1	7	5_1	48
5	4	8	5_4	156	2	4	1529.434069	3.441429631	0.68320476	148.2115052	1	7	5_1	48
5	5	8	5_5	250	6	4	1529.434069	3.441429631	0.68320476	148.2115052	1	7	5_1	48
5	6	8	5_6	228	5	4	1529.434069	3.441429631	0.68320476	148.2115052	1	7	5_1	48
5	7	8	5_7	171	3	4	1529.434069	3.441429631	0.68320476	148.2115052	1	7	5_1	48
5	8	8	5_8	269	7	4	1529.434069	3.441429631	0.68320476	148.2115052	1	7	5_1	48
5	1	8	5_1	159	1	5	1598.999346	2.167540761	0.475239088	72.3306079	1	6	5_1	26
5	3	8	5_3	412	3	5	1598.999346	2.167540761	0.475239088	72.3306079	1	6	5_1	26
5	4	8	5_4	161	2	5	1598.999346	2.167540761	0.475239088	72.3306079	1	6	5_1	26
5	5	8	5_5	421	5	5	1598.999346	2.167540761	0.475239088	72.3306079	1	6	5_1	26
5	6	8	5_6	482	6	5	1598.999346	2.167540761	0.475239088	72.3306079	1	6	5_1	26
5	8	8	5_8	412	4	5	1598.999346	2.167540761	0.475239088	72.3306079	1	6	5_1	26
5	1	8	5_1	137	1	6	1365.702644	6.23140723	0.724138754	152.0452508	1	3	5_1	76
5	3	8	5_3	252	3	6	1365.702644	6.23140723	0.724138754	152.0452508	1	3	5_1	76
5	7	8	5_7	165	2	6	1365.702644	6.23140723	0.724138754	152.0452508	1	3	5_1	76
3	1	9	3_1	109	2	1	1510.829496	9.301291325	0.963191381	60.31473318	1	6	3_2	12
3	2	9	3_2	89	1	1	1510.829496	9.301291325	0.963191381	60.31473318	1	6	3_2	12
3	3	9	3_3	123	3	1	1510.829496	9.301291325	0.963191381	60.31473318	1	6	3_2	12
3	4	9	3_4	199	6	1	1510.829496	9.301291325	0.963191381	60.31473318	1	6	3_2	12
3	5	9	3_5	171	5	1	1510.829496	9.301291325	0.963191381	60.31473318	1	6	3_2	12
3	7	9	3_7	171	4	1	1510.829496	9.301291325	0.963191381	60.31473318	1	6	3_2	12
3	1	9	3_1	68	1	2	1463.341159	4.470235941	0.780752585	120.2690184	1	7	3_1	4
3	2	9	3_2	96	4	2	1463.341159	4.470235941	0.780752585	120.2690184	1	7	3_1	4
3	3	9	3_3	152	7	2	1463.341159	4.470235941	0.780752585	120.2690184	1	7	3_1	4
3	4	9	3_4	135	6	2	1463.341159	4.470235941	0.780752585	120.2690184	1	7	3_1	4
3	6	9	3_6	96	3	2	1463.341159	4.470235941	0.780752585	120.2690184	1	7	3_1	4
3	7	9	3_7	75	2	2	1463.341159	4.470235941	0.780752585	120.2690184	1	7	3_1	4
3	8	9	3_8	131	5	2	1463.341159	4.470235941	0.780752585	120.2690184	1	7	3_1	4
3	1	9	3_1	76	1	3	1615.642099	8.630694682	0.914669795	99.92761342	1	7	3_1	13
3	2	9	3_2	103	4	3	1615.642099	8.630694682	0.914669795	99.92761342	1	7	3_1	13
3	3	9	3_3	98	3	3	1615.642099	8.630694682	0.914669795	99.92761342	1	7	3_1	13
3	5	9	3_5	157	7	3	1615.642099	8.630694682	0.914669795	99.92761342	1	7	3_1	13
3	6	9	3_6	145	5	3	1615.642099	8.630694682	0.914669795	99.92761342	1	7	3_1	13
3	7	9	3_7	81	2	3	1615.642099	8.630694682	0.914669795	99.92761342	1	7	3_1	13
3	8	9	3_8	151	6	3	1615.642099	8.630694682	0.914669795	99.92761342	1	7	3_1	13
3	1	9	3_1	124	1	4	1641.192517	5.639104404	0.571892665	133.4495199	1	8	3_1	48
3	2	9	3_2	168	3	4	1641.192517	5.639104404	0.571892665	133.4495199	1	8	3_1	48
3	3	9	3_3	225	7	4	1641.192517	5.639104404	0.571892665	133.4495199	1	8	3_1	48
3	4	9	3_4	206	5	4	1641.192517	5.639104404	0.571892665	133.4495199	1	8	3_1	48
3	5	9	3_5	206	6	4	1641.192517	5.639104404	0.571892665	133.4495199	1	8	3_1	48
3	6	9	3_6	242	8	4	1641.192517	5.639104404	0.571892665	133.4495199	1	8	3_1	48
3	7	9	3_7	144	2	4	1641.192517	5.639104404	0.571892665	133.4495199	1	8	3_1	48
3	8	9	3_8	200	4	4	1641.192517	5.639104404	0.571892665	133.4495199	1	8	3_1	48
3	1	9	3_1	93	1	5	1522.579401	9.395062318	0.874908978	126.6377219	1	5	3_1	15
3	2	9	3_2	119	3	5	1522.579401	9.395062318	0.874908978	126.6377219	1	5	3_1	15
3	3	9	3_3	323	5	5	1522.579401	9.395062318	0.874908978	126.6377219	1	5	3_1	15
3	5	9	3_5	177	4	5	1522.579401	9.395062318	0.874908978	126.6377219	1	5	3_1	15
3	7	9	3_7	107	2	5	1522.579401	9.395062318	0.874908978	126.6377219	1	5	3_1	15
3	1	9	3_1	89	1	6	1335.754426	2.783011282	0.394422215	174.7680596	1	4	3_1	18
3	2	9	3_2	115	3	6	1335.754426	2.783011282	0.394422215	174.7680596	1	4	3_1	18
3	4	9	3_4	137	4	6	1335.754426	2.783011282	0.394422215	174.7680596	1	4	3_1	18
3	7	9	3_7	89	2	6	1335.754426	2.783011282	0.394422215	174.7680596	1	4	3_1	18
1	1	10	1_1	104	6	1	1138.441373	10.44951219	0.989979027	10.18138375	1	7	1_2	34
1	2	10	1_2	72	4	1	1138.441373	10.44951219	0.989979027	10.18138375	1	7	1_2	34
1	3	10	1_3	77	5	1	1138.441373	10.44951219	0.989979027	10.18138375	1	7	1_2	34
1	4	10	1_4	65	2	1	1138.441373	10.44951219	0.989979027	10.18138375	1	7	1_2	34
1	5	10	1_5	50	1	1	1138.441373	10.44951219	0.989979027	10.18138375	1	7	1_2	34
1	6	10	1_6	124	7	1	1138.441373	10.44951219	0.989979027	10.18138375	1	7	1_2	34
1	7	10	1_7	70	3	1	1138.441373	10.44951219	0.989979027	10.18138375	1	7	1_2	34
1	5	10	1_5	89	1	2	1546.785429	8.638568561	0.790575732	110.1645178	1	3	1_5	11
1	6	10	1_6	131	3	2	1546.785429	8.638568561	0.790575732	110.1645178	1	3	1_5	11
1	7	10	1_7	92	2	2	1546.785429	8.638568561	0.790575732	110.1645178	1	3	1_5	11
1	1	10	1_1	440	7	3	1339.089127	7.360355002	0.94801674	167.2667474	1	7	1_5	27
1	3	10	1_3	281	5	3	1339.089127	7.360355002	0.94801674	167.2667474	1	7	1_5	27
1	4	10	1_4	248	3	3	1339.089127	7.360355002	0.94801674	167.2667474	1	7	1_5	27
1	5	10	1_5	84	1	3	1339.089127	7.360355002	0.94801674	167.2667474	1	7	1_5	27
1	6	10	1_6	278	4	3	1339.089127	7.360355002	0.94801674	167.2667474	1	7	1_5	27
1	7	10	1_7	237	2	3	1339.089127	7.360355002	0.94801674	167.2667474	1	7	1_5	27
1	8	10	1_8	435	6	3	1339.089127	7.360355002	0.94801674	167.2667474	1	7	1_5	27
1	1	10	1_1	278	7	4	1634.618184	2.356734158	0.635339442	116.0519942	1	8	1_5	85
1	2	10	1_2	307	8	4	1634.618184	2.356734158	0.635339442	116.0519942	1	8	1_5	85
1	3	10	1_3	240	5	4	1634.618184	2.356734158	0.635339442	116.0519942	1	8	1_5	85
1	4	10	1_4	236	4	4	1634.618184	2.356734158	0.635339442	116.0519942	1	8	1_5	85
1	5	10	1_5	144	1	4	1634.618184	2.356734158	0.635339442	116.0519942	1	8	1_5	85
1	6	10	1_6	185	3	4	1634.618184	2.356734158	0.635339442	116.0519942	1	8	1_5	85
1	7	10	1_7	179	2	4	1634.618184	2.356734158	0.635339442	116.0519942	1	8	1_5	85
1	8	10	1_8	256	6	4	1634.618184	2.356734158	0.635339442	116.0519942	1	8	1_5	85
1	3	10	1_3	334	2	5	1503.379229	3.887737393	0.556553756	166.0011912	1	2	1_5	62
1	5	10	1_5	110	1	5	1503.379229	3.887737393	0.556553756	166.0011912	1	2	1_5	62
9	1	11	9_1	143	3	1	1594.094467	10.98405502	0.810151884	78.17318827	1	8	9_7	37
9	2	11	9_2	150	4	1	1594.094467	10.98405502	0.810151884	78.17318827	1	8	9_7	37
9	3	11	9_3	171	5	1	1594.094467	10.98405502	0.810151884	78.17318827	1	8	9_7	37
9	4	11	9_4	200	6	1	1594.094467	10.98405502	0.810151884	78.17318827	1	8	9_7	37
9	5	11	9_5	123	1	1	1594.094467	10.98405502	0.810151884	78.17318827	1	8	9_7	37
9	6	11	9_6	294	8	1	1594.094467	10.98405502	0.810151884	78.17318827	1	8	9_7	37
9	7	11	9_7	126	2	1	1594.094467	10.98405502	0.810151884	78.17318827	1	8	9_7	37
9	8	11	9_8	205	7	1	1594.094467	10.98405502	0.810151884	78.17318827	1	8	9_7	37
9	1	11	9_1	256	8	2	1479.919119	8.893471414	0.857041053	98.25986884	1	8	9_7	64
9	2	11	9_2	196	4	2	1479.919119	8.893471414	0.857041053	98.25986884	1	8	9_7	64
9	3	11	9_3	197	5	2	1479.919119	8.893471414	0.857041053	98.25986884	1	8	9_7	64
9	4	11	9_4	172	3	2	1479.919119	8.893471414	0.857041053	98.25986884	1	8	9_7	64
9	5	11	9_5	242	6	2	1479.919119	8.893471414	0.857041053	98.25986884	1	8	9_7	64
9	6	11	9_6	167	2	2	1479.919119	8.893471414	0.857041053	98.25986884	1	8	9_7	64
9	7	11	9_7	138	1	2	1479.919119	8.893471414	0.857041053	98.25986884	1	8	9_7	64
9	8	11	9_8	247	7	2	1479.919119	8.893471414	0.857041053	98.25986884	1	8	9_7	64
9	1	11	9_1	231	5	3	1569.750916	8.663358026	0.94394032	120.0039242	1	6	9_7	41
9	2	11	9_2	372	6	3	1569.750916	8.663358026	0.94394032	120.0039242	1	6	9_7	41
9	4	11	9_4	190	4	3	1569.750916	8.663358026	0.94394032	120.0039242	1	6	9_7	41
9	6	11	9_6	157	3	3	1569.750916	8.663358026	0.94394032	120.0039242	1	6	9_7	41
9	7	11	9_7	122	1	3	1569.750916	8.663358026	0.94394032	120.0039242	1	6	9_7	41
9	8	11	9_8	138	2	3	1569.750916	8.663358026	0.94394032	120.0039242	1	6	9_7	41
9	1	11	9_1	132	1	4	1621.291564	6.688683882	0.739270028	113.6676339	1	7	9_1	89
9	2	11	9_2	202	5	4	1621.291564	6.688683882	0.739270028	113.6676339	1	7	9_1	89
9	3	11	9_3	175	3	4	1621.291564	6.688683882	0.739270028	113.6676339	1	7	9_1	89
9	5	11	9_5	175	4	4	1621.291564	6.688683882	0.739270028	113.6676339	1	7	9_1	89
9	6	11	9_6	259	7	4	1621.291564	6.688683882	0.739270028	113.6676339	1	7	9_1	89
9	7	11	9_7	171	2	4	1621.291564	6.688683882	0.739270028	113.6676339	1	7	9_1	89
9	8	11	9_8	207	6	4	1621.291564	6.688683882	0.739270028	113.6676339	1	7	9_1	89
9	1	11	9_1	198	2	5	1592.773421	8.149245976	0.815837625	111.4850394	1	8	9_7	49
9	2	11	9_2	363	7	5	1592.773421	8.149245976	0.815837625	111.4850394	1	8	9_7	49
9	3	11	9_3	237	4	5	1592.773421	8.149245976	0.815837625	111.4850394	1	8	9_7	49
9	4	11	9_4	213	3	5	1592.773421	8.149245976	0.815837625	111.4850394	1	8	9_7	49
9	5	11	9_5	254	6	5	1592.773421	8.149245976	0.815837625	111.4850394	1	8	9_7	49
9	6	11	9_6	240	5	5	1592.773421	8.149245976	0.815837625	111.4850394	1	8	9_7	49
9	7	11	9_7	182	1	5	1592.773421	8.149245976	0.815837625	111.4850394	1	8	9_7	49
9	8	11	9_8	456	8	5	1592.773421	8.149245976	0.815837625	111.4850394	1	8	9_7	49
9	1	11	9_1	216	5	6	1555.115283	2.560061729	0.459241416	83.03397547	1	6	9_3	26
9	3	11	9_3	124	2	6	1555.115283	2.560061729	0.459241416	83.03397547	1	6	9_3	26
9	4	11	9_4	427	6	6	1555.115283	2.560061729	0.459241416	83.03397547	1	6	9_3	26
9	6	11	9_6	129	3	6	1555.115283	2.560061729	0.459241416	83.03397547	1	6	9_3	26
9	7	11	9_7	111	1	6	1555.115283	2.560061729	0.459241416	83.03397547	1	6	9_3	26
9	8	11	9_8	140	4	6	1555.115283	2.560061729	0.459241416	83.03397547	1	6	9_3	26
10	1	12	10_1	115	4	1	1470.474254	6.178569285	0.839205461	63.48691199	1	7	10_5	54
10	2	12	10_2	83	1	1	1470.474254	6.178569285	0.839205461	63.48691199	1	7	10_5	54
10	3	12	10_3	98	3	1	1470.474254	6.178569285	0.839205461	63.48691199	1	7	10_5	54
10	4	12	10_4	132	6	1	1470.474254	6.178569285	0.839205461	63.48691199	1	7	10_5	54
10	5	12	10_5	133	7	1	1470.474254	6.178569285	0.839205461	63.48691199	1	7	10_5	54
10	6	12	10_6	121	5	1	1470.474254	6.178569285	0.839205461	63.48691199	1	7	10_5	54
10	8	12	10_8	89	2	1	1470.474254	6.178569285	0.839205461	63.48691199	1	7	10_5	54
10	1	12	10_1	160	7	3	1559.683819	7.679589266	0.855324406	117.0851856	1	7	10_8	32
10	2	12	10_2	96	3	3	1559.683819	7.679589266	0.855324406	117.0851856	1	7	10_8	32
10	3	12	10_3	116	5	3	1559.683819	7.679589266	0.855324406	117.0851856	1	7	10_8	32
10	4	12	10_4	129	6	3	1559.683819	7.679589266	0.855324406	117.0851856	1	7	10_8	32
10	5	12	10_5	113	4	3	1559.683819	7.679589266	0.855324406	117.0851856	1	7	10_8	32
10	6	12	10_6	92	2	3	1559.683819	7.679589266	0.855324406	117.0851856	1	7	10_8	32
10	8	12	10_8	74	1	3	1559.683819	7.679589266	0.855324406	117.0851856	1	7	10_8	32
10	1	12	10_1	168	4	4	1511.542174	11.63353751	0.799437978	125.4161313	1	7	10_6	30
10	2	12	10_2	171	5	4	1511.542174	11.63353751	0.799437978	125.4161313	1	7	10_6	30
10	3	12	10_3	92	2	4	1511.542174	11.63353751	0.799437978	125.4161313	1	7	10_6	30
10	4	12	10_4	122	3	4	1511.542174	11.63353751	0.799437978	125.4161313	1	7	10_6	30
10	5	12	10_5	187	6	4	1511.542174	11.63353751	0.799437978	125.4161313	1	7	10_6	30
10	6	12	10_6	89	1	4	1511.542174	11.63353751	0.799437978	125.4161313	1	7	10_6	30
10	8	12	10_8	237	7	4	1511.542174	11.63353751	0.799437978	125.4161313	1	7	10_6	30
10	1	12	10_1	87	3	5	1513.896281	11.32574134	0.867895119	114.1534653	1	7	10_2	4
10	2	12	10_2	67	1	5	1513.896281	11.32574134	0.867895119	114.1534653	1	7	10_2	4
10	3	12	10_3	111	4	5	1513.896281	11.32574134	0.867895119	114.1534653	1	7	10_2	4
10	4	12	10_4	185	7	5	1513.896281	11.32574134	0.867895119	114.1534653	1	7	10_2	4
10	5	12	10_5	133	6	5	1513.896281	11.32574134	0.867895119	114.1534653	1	7	10_2	4
10	6	12	10_6	75	2	5	1513.896281	11.32574134	0.867895119	114.1534653	1	7	10_2	4
10	8	12	10_8	129	5	5	1513.896281	11.32574134	0.867895119	114.1534653	1	7	10_2	4
10	1	12	10_1	98	7	6	1288.776936	5.449330578	0.187687817	13.31749947	1	7	10_3	10
10	2	12	10_2	85	5	6	1288.776936	5.449330578	0.187687817	13.31749947	1	7	10_3	10
10	3	12	10_3	49	1	6	1288.776936	5.449330578	0.187687817	13.31749947	1	7	10_3	10
10	4	12	10_4	74	4	6	1288.776936	5.449330578	0.187687817	13.31749947	1	7	10_3	10
10	5	12	10_5	91	6	6	1288.776936	5.449330578	0.187687817	13.31749947	1	7	10_3	10
10	6	12	10_6	53	3	6	1288.776936	5.449330578	0.187687817	13.31749947	1	7	10_3	10
10	8	12	10_8	50	2	6	1288.776936	5.449330578	0.187687817	13.31749947	1	7	10_3	10
6	2	13	6_2	132	1	1	1358.679282	8.866517179	0.891755895	151.9102393	2	1	6_2	67
6	1	13	6_1	173	3	2	1495.708118	4.632351251	0.870628802	136.4951814	2	4	6_2	49
6	2	13	6_2	122	1	2	1495.708118	4.632351251	0.870628802	136.4951814	2	4	6_2	49
6	3	13	6_3	157	2	2	1495.708118	4.632351251	0.870628802	136.4951814	2	4	6_2	49
6	4	13	6_4	178	4	2	1495.708118	4.632351251	0.870628802	136.4951814	2	4	6_2	49
6	2	13	6_2	164	1	3	1327.281041	6.441193209	0.647756136	146.9496688	2	3	6_2	101
6	3	13	6_3	249	2	3	1327.281041	6.441193209	0.647756136	146.9496688	2	3	6_2	101
6	5	13	6_5	354	3	3	1327.281041	6.441193209	0.647756136	146.9496688	2	3	6_2	101
6	2	13	6_2	188	1	4	1622.468219	2.969532769	0.324171257	117.7431502	2	6	6_2	125
6	3	13	6_3	282	2	4	1622.468219	2.969532769	0.324171257	117.7431502	2	6	6_2	125
6	4	13	6_4	302	4	4	1622.468219	2.969532769	0.324171257	117.7431502	2	6	6_2	125
6	5	13	6_5	346	6	4	1622.468219	2.969532769	0.324171257	117.7431502	2	6	6_2	125
6	6	13	6_6	286	3	4	1622.468219	2.969532769	0.324171257	117.7431502	2	6	6_2	125
6	8	13	6_8	344	5	4	1622.468219	2.969532769	0.324171257	117.7431502	2	6	6_2	125
6	1	13	6_1	225	3	5	1381.612212	3.228015967	0.578791267	113.3736494	2	6	6_2	37
6	2	13	6_2	89	1	5	1381.612212	3.228015967	0.578791267	113.3736494	2	6	6_2	37
6	3	13	6_3	275	4	5	1381.612212	3.228015967	0.578791267	113.3736494	2	6	6_2	37
6	5	13	6_5	295	5	5	1381.612212	3.228015967	0.578791267	113.3736494	2	6	6_2	37
6	7	13	6_7	322	6	5	1381.612212	3.228015967	0.578791267	113.3736494	2	6	6_2	37
6	8	13	6_8	154	2	5	1381.612212	3.228015967	0.578791267	113.3736494	2	6	6_2	37
6	2	13	6_2	120	1	6	1544.006363	4.366261812	0.497147061	122.20937	2	4	6_2	54
6	4	13	6_4	266	4	6	1544.006363	4.366261812	0.497147061	122.20937	2	4	6_2	54
6	6	13	6_6	241	3	6	1544.006363	4.366261812	0.497147061	122.20937	2	4	6_2	54
6	8	13	6_8	240	2	6	1544.006363	4.366261812	0.497147061	122.20937	2	4	6_2	54
12	1	16	12_1	494	5	3	1365.594687	7.468495261	0.756114094	48.67147508	2	5	12_4	17
12	2	16	12_2	129	4	3	1365.594687	7.468495261	0.756114094	48.67147508	2	5	12_4	17
12	3	16	12_3	114	3	3	1365.594687	7.468495261	0.756114094	48.67147508	2	5	12_4	17
12	4	16	12_4	59	2	3	1365.594687	7.468495261	0.756114094	48.67147508	2	5	12_4	17
12	6	16	12_6	46	1	3	1365.594687	7.468495261	0.756114094	48.67147508	2	5	12_4	17
12	1	16	12_1	425	5	4	1293.342717	0.485818442	0.30484332	160.6827377	2	5	12_4	16
12	3	16	12_3	393	3	4	1293.342717	0.485818442	0.30484332	160.6827377	2	5	12_4	16
12	4	16	12_4	74	1	4	1293.342717	0.485818442	0.30484332	160.6827377	2	5	12_4	16
12	5	16	12_5	400	4	4	1293.342717	0.485818442	0.30484332	160.6827377	2	5	12_4	16
12	6	16	12_6	208	2	4	1293.342717	0.485818442	0.30484332	160.6827377	2	5	12_4	16
12	2	16	12_2	179	3	5	1407.611123	4.557129893	0.701298686	111.1961541	2	5	12_6	22
12	4	16	12_4	110	2	5	1407.611123	4.557129893	0.701298686	111.1961541	2	5	12_6	22
12	5	16	12_5	225	4	5	1407.611123	4.557129893	0.701298686	111.1961541	2	5	12_6	22
12	6	16	12_6	74	1	5	1407.611123	4.557129893	0.701298686	111.1961541	2	5	12_6	22
12	7	16	12_7	227	5	5	1407.611123	4.557129893	0.701298686	111.1961541	2	5	12_6	22
4	1	17	4_1	256	4	1	1415.592722	2.46034624	0.754963152	143.5773428	2	7	4_8	34
4	2	17	4_2	180	2	1	1415.592722	2.46034624	0.754963152	143.5773428	2	7	4_8	34
4	3	17	4_3	273	5	1	1415.592722	2.46034624	0.754963152	143.5773428	2	7	4_8	34
4	4	17	4_4	288	6	1	1415.592722	2.46034624	0.754963152	143.5773428	2	7	4_8	34
4	6	17	4_6	321	7	1	1415.592722	2.46034624	0.754963152	143.5773428	2	7	4_8	34
4	7	17	4_7	222	3	1	1415.592722	2.46034624	0.754963152	143.5773428	2	7	4_8	34
4	8	17	4_8	171	1	1	1415.592722	2.46034624	0.754963152	143.5773428	2	7	4_8	34
4	1	17	4_1	282	3	2	1424.27805	7.981992847	0.838123171	125.6699626	2	6	4_8	9
4	2	17	4_2	314	5	2	1424.27805	7.981992847	0.838123171	125.6699626	2	6	4_8	9
4	3	17	4_3	362	6	2	1424.27805	7.981992847	0.838123171	125.6699626	2	6	4_8	9
4	4	17	4_4	283	4	2	1424.27805	7.981992847	0.838123171	125.6699626	2	6	4_8	9
4	7	17	4_7	282	2	2	1424.27805	7.981992847	0.838123171	125.6699626	2	6	4_8	9
4	8	17	4_8	106	1	2	1424.27805	7.981992847	0.838123171	125.6699626	2	6	4_8	9
4	3	17	4_3	300	3	3	1472.184444	5.571247134	0.714603804	117.7862465	2	4	4_8	114
4	4	17	4_4	317	4	3	1472.184444	5.571247134	0.714603804	117.7862465	2	4	4_8	114
4	5	17	4_5	276	2	3	1472.184444	5.571247134	0.714603804	117.7862465	2	4	4_8	114
4	8	17	4_8	195	1	3	1472.184444	5.571247134	0.714603804	117.7862465	2	4	4_8	114
4	8	17	4_8	100	1	4	1358.571001	6.002420313	0.956981774	157.6986864	2	1	4_8	20
4	8	17	4_8	83	1	5	1482.332554	1.235016147	0.235953446	32.29008964	2	1	4_8	12
4	2	17	4_2	189	3	6	1335.929285	4.490043735	0.667771659	97.15038856	2	5	4_8	29
4	3	17	4_3	319	5	6	1335.929285	4.490043735	0.667771659	97.15038856	2	5	4_8	29
4	5	17	4_5	141	2	6	1335.929285	4.490043735	0.667771659	97.15038856	2	5	4_8	29
4	7	17	4_7	199	4	6	1335.929285	4.490043735	0.667771659	97.15038856	2	5	4_8	29
4	8	17	4_8	92	1	6	1335.929285	4.490043735	0.667771659	97.15038856	2	5	4_8	29
8	3	18	8_3	205	3	1	1430.651051	7.953462328	0.907485241	131.4938699	2	4	8_4	28
8	4	18	8_4	88	1	1	1430.651051	7.953462328	0.907485241	131.4938699	2	4	8_4	28
8	7	18	8_7	92	2	1	1430.651051	7.953462328	0.907485241	131.4938699	2	4	8_4	28
8	8	18	8_8	226	4	1	1430.651051	7.953462328	0.907485241	131.4938699	2	4	8_4	28
8	2	18	8_2	197	6	2	1553.196563	8.175927975	0.917835155	133.013754	2	6	8_7	35
8	4	18	8_4	125	2	2	1553.196563	8.175927975	0.917835155	133.013754	2	6	8_7	35
8	5	18	8_5	179	5	2	1553.196563	8.175927975	0.917835155	133.013754	2	6	8_7	35
8	6	18	8_6	154	4	2	1553.196563	8.175927975	0.917835155	133.013754	2	6	8_7	35
8	7	18	8_7	106	1	2	1553.196563	8.175927975	0.917835155	133.013754	2	6	8_7	35
8	8	18	8_8	138	3	2	1553.196563	8.175927975	0.917835155	133.013754	2	6	8_7	35
8	2	18	8_2	164	3	3	1467.40798	4.910152053	0.759472625	133.7842826	2	3	8_4	49
8	4	18	8_4	110	1	3	1467.40798	4.910152053	0.759472625	133.7842826	2	3	8_4	49
8	7	18	8_7	121	2	3	1467.40798	4.910152053	0.759472625	133.7842826	2	3	8_4	49
8	2	18	8_2	242	2	4	1328.395182	8.944508206	0.777320022	160.194188	2	5	8_4	8
8	4	18	8_4	53	1	4	1328.395182	8.944508206	0.777320022	160.194188	2	5	8_4	8
8	6	18	8_6	262	4	4	1328.395182	8.944508206	0.777320022	160.194188	2	5	8_4	8
8	7	18	8_7	290	5	4	1328.395182	8.944508206	0.777320022	160.194188	2	5	8_4	8
8	8	18	8_8	251	3	4	1328.395182	8.944508206	0.777320022	160.194188	2	5	8_4	8
8	4	18	8_4	69	1	5	1400.589736	4.564476953	0.456276247	164.1151611	2	4	8_4	28
8	6	18	8_6	117	2	5	1400.589736	4.564476953	0.456276247	164.1151611	2	4	8_4	28
8	7	18	8_7	119	3	5	1400.589736	4.564476953	0.456276247	164.1151611	2	4	8_4	28
8	8	18	8_8	188	4	5	1400.589736	4.564476953	0.456276247	164.1151611	2	4	8_4	28
9	2	19	9_2	182	5	1	1471.531482	5.276446566	0.888527832	152.7008447	2	5	9_7	64
9	4	19	9_4	159	3	1	1471.531482	5.276446566	0.888527832	152.7008447	2	5	9_7	64
9	5	19	9_5	155	2	1	1471.531482	5.276446566	0.888527832	152.7008447	2	5	9_7	64
9	7	19	9_7	148	1	1	1471.531482	5.276446566	0.888527832	152.7008447	2	5	9_7	64
9	8	19	9_8	175	4	1	1471.531482	5.276446566	0.888527832	152.7008447	2	5	9_7	64
9	2	19	9_2	104	1	2	1543.778321	7.828986467	0.911698847	98.43471282	2	5	9_2	44
9	4	19	9_4	132	4	2	1543.778321	7.828986467	0.911698847	98.43471282	2	5	9_2	44
9	5	19	9_5	113	2	2	1543.778321	7.828986467	0.911698847	98.43471282	2	5	9_2	44
9	6	19	9_6	138	5	2	1543.778321	7.828986467	0.911698847	98.43471282	2	5	9_2	44
9	7	19	9_7	130	3	2	1543.778321	7.828986467	0.911698847	98.43471282	2	5	9_2	44
9	2	19	9_2	253	6	3	1433.981319	6.681429807	0.632030439	129.5712839	2	6	9_8	49
9	3	19	9_3	174	2	3	1433.981319	6.681429807	0.632030439	129.5712839	2	6	9_8	49
9	4	19	9_4	188	3	3	1433.981319	6.681429807	0.632030439	129.5712839	2	6	9_8	49
9	5	19	9_5	225	5	3	1433.981319	6.681429807	0.632030439	129.5712839	2	6	9_8	49
9	7	19	9_7	207	4	3	1433.981319	6.681429807	0.632030439	129.5712839	2	6	9_8	49
9	8	19	9_8	170	1	3	1433.981319	6.681429807	0.632030439	129.5712839	2	6	9_8	49
9	1	19	9_1	156	1	4	1502.266688	8.336718654	0.951318577	121.4162447	2	8	9_7	62
9	2	19	9_2	232	6	4	1502.266688	8.336718654	0.951318577	121.4162447	2	8	9_7	62
9	3	19	9_3	248	8	4	1502.266688	8.336718654	0.951318577	121.4162447	2	8	9_7	62
9	4	19	9_4	235	7	4	1502.266688	8.336718654	0.951318577	121.4162447	2	8	9_7	62
9	5	19	9_5	170	3	4	1502.266688	8.336718654	0.951318577	121.4162447	2	8	9_7	62
9	6	19	9_6	196	5	4	1502.266688	8.336718654	0.951318577	121.4162447	2	8	9_7	62
9	7	19	9_7	167	2	4	1502.266688	8.336718654	0.951318577	121.4162447	2	8	9_7	62
9	8	19	9_8	173	4	4	1502.266688	8.336718654	0.951318577	121.4162447	2	8	9_7	62
9	1	19	9_1	161	4	5	1413.126567	9.929251162	0.581634233	39.32704041	2	7	9_8	15
9	2	19	9_2	189	5	5	1413.126567	9.929251162	0.581634233	39.32704041	2	7	9_8	15
9	3	19	9_3	273	7	5	1413.126567	9.929251162	0.581634233	39.32704041	2	7	9_8	15
9	5	19	9_5	94	3	5	1413.126567	9.929251162	0.581634233	39.32704041	2	7	9_8	15
9	6	19	9_6	204	6	5	1413.126567	9.929251162	0.581634233	39.32704041	2	7	9_8	15
9	7	19	9_7	59	1	5	1413.126567	9.929251162	0.581634233	39.32704041	2	7	9_8	15
9	8	19	9_8	83	2	5	1413.126567	9.929251162	0.581634233	39.32704041	2	7	9_8	15
9	3	19	9_3	173	6	6	1443.615157	2.126189903	0.462723528	133.0099898	2	6	9_4	43
9	4	19	9_4	101	1	6	1443.615157	2.126189903	0.462723528	133.0099898	2	6	9_4	43
9	5	19	9_5	171	5	6	1443.615157	2.126189903	0.462723528	133.0099898	2	6	9_4	43
9	6	19	9_6	129	3	6	1443.615157	2.126189903	0.462723528	133.0099898	2	6	9_4	43
9	7	19	9_7	124	2	6	1443.615157	2.126189903	0.462723528	133.0099898	2	6	9_4	43
9	8	19	9_8	136	4	6	1443.615157	2.126189903	0.462723528	133.0099898	2	6	9_4	43
9	1	19	9_1	136	5	7	1570.094612	0.768177282	0.352666795	31.80124522	2	7	9_4	15
9	2	19	9_2	126	4	7	1570.094612	0.768177282	0.352666795	31.80124522	2	7	9_4	15
9	4	19	9_4	112	2	7	1570.094612	0.768177282	0.352666795	31.80124522	2	7	9_4	15
9	5	19	9_5	113	3	7	1570.094612	0.768177282	0.352666795	31.80124522	2	7	9_4	15
9	6	19	9_6	160	7	7	1570.094612	0.768177282	0.352666795	31.80124522	2	7	9_4	15
9	7	19	9_7	106	1	7	1570.094612	0.768177282	0.352666795	31.80124522	2	7	9_4	15
9	8	19	9_8	138	6	7	1570.094612	0.768177282	0.352666795	31.80124522	2	7	9_4	15
3	1	20	3_1	96	2	1	1488.388768	6.614101765	0.882188156	120.2143704	2	5	3_1	47
3	2	20	3_2	141	4	1	1488.388768	6.614101765	0.882188156	120.2143704	2	5	3_1	47
3	4	20	3_4	149	5	1	1488.388768	6.614101765	0.882188156	120.2143704	2	5	3_1	47
3	5	20	3_5	131	3	1	1488.388768	6.614101765	0.882188156	120.2143704	2	5	3_1	47
3	7	20	3_7	94	1	1	1488.388768	6.614101765	0.882188156	120.2143704	2	5	3_1	47
3	1	20	3_1	62	1	2	1363.974024	2.398725759	0.512571191	115.5864237	2	5	3_1	1
3	2	20	3_2	96	3	2	1363.974024	2.398725759	0.512571191	115.5864237	2	5	3_1	1
3	3	20	3_3	81	2	2	1363.974024	2.398725759	0.512571191	115.5864237	2	5	3_1	1
3	7	20	3_7	103	5	2	1363.974024	2.398725759	0.512571191	115.5864237	2	5	3_1	1
3	8	20	3_8	100	4	2	1363.974024	2.398725759	0.512571191	115.5864237	2	5	3_1	1
3	1	20	3_1	54	1	3	1210.684786	4.89214389	0.748769085	33.4460663	2	6	3_1	11
3	2	20	3_2	105	4	3	1210.684786	4.89214389	0.748769085	33.4460663	2	6	3_1	11
3	3	20	3_3	369	6	3	1210.684786	4.89214389	0.748769085	33.4460663	2	6	3_1	11
3	4	20	3_4	110	5	3	1210.684786	4.89214389	0.748769085	33.4460663	2	6	3_1	11
3	5	20	3_5	91	3	3	1210.684786	4.89214389	0.748769085	33.4460663	2	6	3_1	11
3	7	20	3_7	70	2	3	1210.684786	4.89214389	0.748769085	33.4460663	2	6	3_1	11
3	1	20	3_1	89	2	4	1538.725595	6.414394485	0.892785053	131.6044009	2	6	3_1	22
3	2	20	3_2	132	3	4	1538.725595	6.414394485	0.892785053	131.6044009	2	6	3_1	22
3	3	20	3_3	234	5	4	1538.725595	6.414394485	0.892785053	131.6044009	2	6	3_1	22
3	4	20	3_4	240	6	4	1538.725595	6.414394485	0.892785053	131.6044009	2	6	3_1	22
3	6	20	3_6	173	4	4	1538.725595	6.414394485	0.892785053	131.6044009	2	6	3_1	22
3	7	20	3_7	78	1	4	1538.725595	6.414394485	0.892785053	131.6044009	2	6	3_1	22
3	1	20	3_1	116	2	6	1369.000053	6.830835287	0.975478812	121.4439128	2	5	3_7	21
3	2	20	3_2	150	4	6	1369.000053	6.830835287	0.975478812	121.4439128	2	5	3_7	21
3	5	20	3_5	148	3	6	1369.000053	6.830835287	0.975478812	121.4439128	2	5	3_7	21
3	7	20	3_7	71	1	6	1369.000053	6.830835287	0.975478812	121.4439128	2	5	3_7	21
3	8	20	3_8	243	5	6	1369.000053	6.830835287	0.975478812	121.4439128	2	5	3_7	21
3	1	20	3_1	61	1	7	1423.536315	5.862310058	0.764486836	45.6166245	2	5	3_1	8
3	2	20	3_2	96	3	7	1423.536315	5.862310058	0.764486836	45.6166245	2	5	3_1	8
3	3	20	3_3	214	5	7	1423.536315	5.862310058	0.764486836	45.6166245	2	5	3_1	8
3	5	20	3_5	138	4	7	1423.536315	5.862310058	0.764486836	45.6166245	2	5	3_1	8
3	7	20	3_7	72	2	7	1423.536315	5.862310058	0.764486836	45.6166245	2	5	3_1	8
7	1	21	7_1	171	1	2	1372.284969	6.426258265	0.848330967	149.2068703	2	3	7_1	92
7	5	21	7_5	211	3	2	1372.284969	6.426258265	0.848330967	149.2068703	2	3	7_1	92
7	6	21	7_6	185	2	2	1372.284969	6.426258265	0.848330967	149.2068703	2	3	7_1	92
7	1	21	7_1	87	4	3	1236.03609	3.20326378	0.269784652	6.623248596	2	7	7_5	7
7	2	21	7_2	144	5	3	1236.03609	3.20326378	0.269784652	6.623248596	2	7	7_5	7
7	3	21	7_3	149	6	3	1236.03609	3.20326378	0.269784652	6.623248596	2	7	7_5	7
7	5	21	7_5	41	2	3	1236.03609	3.20326378	0.269784652	6.623248596	2	7	7_5	7
7	6	21	7_6	77	3	3	1236.03609	3.20326378	0.269784652	6.623248596	2	7	7_5	7
7	7	21	7_7	41	1	3	1236.03609	3.20326378	0.269784652	6.623248596	2	7	7_5	7
7	8	21	7_8	150	7	3	1236.03609	3.20326378	0.269784652	6.623248596	2	7	7_5	7
7	1	21	7_1	73	1	4	1476.797048	4.198874019	0.721129533	51.71962036	2	5	7_5	13
7	5	21	7_5	75	2	4	1476.797048	4.198874019	0.721129533	51.71962036	2	5	7_5	13
7	6	21	7_6	81	3	4	1476.797048	4.198874019	0.721129533	51.71962036	2	5	7_5	13
7	7	21	7_7	157	4	4	1476.797048	4.198874019	0.721129533	51.71962036	2	5	7_5	13
7	8	21	7_8	190	5	4	1476.797048	4.198874019	0.721129533	51.71962036	2	5	7_5	13
7	1	21	7_1	164	2	5	1535.340997	3.304962472	0.446092233	150.9493594	2	3	7_5	37
7	2	21	7_2	179	3	5	1535.340997	3.304962472	0.446092233	150.9493594	2	3	7_5	37
7	5	21	7_5	112	1	5	1535.340997	3.304962472	0.446092233	150.9493594	2	3	7_5	37
7	1	21	7_1	82	1	6	1487.863506	4.24706822	0.695485035	141.2087114	2	1	7_1	21
5	1	22	5_1	139	1	1	1599.828725	2.559581659	0.701211807	163.9894665	2	4	5_1	48
5	4	22	5_4	139	2	1	1599.828725	2.559581659	0.701211807	163.9894665	2	4	5_1	48
5	6	22	5_6	195	4	1	1599.828725	2.559581659	0.701211807	163.9894665	2	4	5_1	48
5	7	22	5_7	143	3	1	1599.828725	2.559581659	0.701211807	163.9894665	2	4	5_1	48
5	1	22	5_1	149	4	2	1410.02152	2.661813072	0.308010103	90.67183761	2	6	5_7	44
5	2	22	5_2	282	6	2	1410.02152	2.661813072	0.308010103	90.67183761	2	6	5_7	44
5	4	22	5_4	119	2	2	1410.02152	2.661813072	0.308010103	90.67183761	2	6	5_7	44
5	6	22	5_6	142	3	2	1410.02152	2.661813072	0.308010103	90.67183761	2	6	5_7	44
5	7	22	5_7	106	1	2	1410.02152	2.661813072	0.308010103	90.67183761	2	6	5_7	44
5	8	22	5_8	244	5	2	1410.02152	2.661813072	0.308010103	90.67183761	2	6	5_7	44
5	1	22	5_1	163	4	3	1251.123004	1.348794332	0.345637859	147.5088963	2	7	5_4	13
5	2	22	5_2	193	5	3	1251.123004	1.348794332	0.345637859	147.5088963	2	7	5_4	13
5	3	22	5_3	111	3	3	1251.123004	1.348794332	0.345637859	147.5088963	2	7	5_4	13
5	4	22	5_4	59	1	3	1251.123004	1.348794332	0.345637859	147.5088963	2	7	5_4	13
5	5	22	5_5	243	6	3	1251.123004	1.348794332	0.345637859	147.5088963	2	7	5_4	13
5	7	22	5_7	111	2	3	1251.123004	1.348794332	0.345637859	147.5088963	2	7	5_4	13
5	8	22	5_8	315	7	3	1251.123004	1.348794332	0.345637859	147.5088963	2	7	5_4	13
5	1	22	5_1	122	3	4	1527.875252	6.889098542	0.762962965	109.1544289	2	6	5_7	25
5	3	22	5_3	440	5	4	1527.875252	6.889098542	0.762962965	109.1544289	2	6	5_7	25
5	4	22	5_4	99	1	4	1527.875252	6.889098542	0.762962965	109.1544289	2	6	5_7	25
5	6	22	5_6	427	4	4	1527.875252	6.889098542	0.762962965	109.1544289	2	6	5_7	25
5	7	22	5_7	99	2	4	1527.875252	6.889098542	0.762962965	109.1544289	2	6	5_7	25
5	8	22	5_8	443	6	4	1527.875252	6.889098542	0.762962965	109.1544289	2	6	5_7	25
5	1	22	5_1	198	5	5	1405.410914	3.536462042	0.230727273	30.44708692	2	5	5_7	12
5	3	22	5_3	146	4	5	1405.410914	3.536462042	0.230727273	30.44708692	2	5	5_7	12
5	4	22	5_4	142	3	5	1405.410914	3.536462042	0.230727273	30.44708692	2	5	5_7	12
5	5	22	5_5	102	2	5	1405.410914	3.536462042	0.230727273	30.44708692	2	5	5_7	12
5	7	22	5_7	55	1	5	1405.410914	3.536462042	0.230727273	30.44708692	2	5	5_7	12
5	1	22	5_1	248	3	6	1389.98082	6.809148091	0.816176195	135.4991357	2	5	5_7	14
5	3	22	5_3	95	2	6	1389.98082	6.809148091	0.816176195	135.4991357	2	5	5_7	14
5	5	22	5_5	275	4	6	1389.98082	6.809148091	0.816176195	135.4991357	2	5	5_7	14
5	6	22	5_6	385	5	6	1389.98082	6.809148091	0.816176195	135.4991357	2	5	5_7	14
5	7	22	5_7	85	1	6	1389.98082	6.809148091	0.816176195	135.4991357	2	5	5_7	14
1	3	23	1_3	254	3	1	1322.433439	6.575262817	0.976279447	167.9699775	2	3	1_5	48
1	5	23	1_5	103	1	1	1322.433439	6.575262817	0.976279447	167.9699775	2	3	1_5	48
1	6	23	1_6	178	2	1	1322.433439	6.575262817	0.976279447	167.9699775	2	3	1_5	48
1	3	23	1_3	96	2	2	1420.962482	0.917103678	0.255689199	52.63990054	2	2	1_5	14
1	5	23	1_5	71	1	2	1420.962482	0.917103678	0.255689199	52.63990054	2	2	1_5	14
1	2	23	1_2	100	1	3	1467.503342	3.376817038	0.694156974	144.0980813	2	5	1_2	52
1	3	23	1_3	143	3	3	1467.503342	3.376817038	0.694156974	144.0980813	2	5	1_2	52
1	5	23	1_5	126	2	3	1467.503342	3.376817038	0.694156974	144.0980813	2	5	1_2	52
1	7	23	1_7	155	4	3	1467.503342	3.376817038	0.694156974	144.0980813	2	5	1_2	52
1	8	23	1_8	157	5	3	1467.503342	3.376817038	0.694156974	144.0980813	2	5	1_2	52
1	5	23	1_5	110	1	4	1401.732279	4.0609253	0.719718675	169.7958381	2	3	1_6	53
1	6	23	1_6	125	2	4	1401.732279	4.0609253	0.719718675	169.7958381	2	3	1_6	53
1	7	23	1_7	170	3	4	1401.732279	4.0609253	0.719718675	169.7958381	2	3	1_6	53
1	1	23	1_1	227	7	5	1414.081129	2.764062129	0.320389566	30.0629131	2	7	1_5	12
1	2	23	1_2	155	5	5	1414.081129	2.764062129	0.320389566	30.0629131	2	7	1_5	12
1	3	23	1_3	91	3	5	1414.081129	2.764062129	0.320389566	30.0629131	2	7	1_5	12
1	4	23	1_4	208	6	5	1414.081129	2.764062129	0.320389566	30.0629131	2	7	1_5	12
1	5	23	1_5	61	1	5	1414.081129	2.764062129	0.320389566	30.0629131	2	7	1_5	12
1	7	23	1_7	89	2	5	1414.081129	2.764062129	0.320389566	30.0629131	2	7	1_5	12
1	8	23	1_8	142	4	5	1414.081129	2.764062129	0.320389566	30.0629131	2	7	1_5	12
1	2	23	1_2	72	1	6	1344.039394	2.696423689	0.80123165	109.0892147	2	6	1_2	14
1	3	23	1_3	96	2	6	1344.039394	2.696423689	0.80123165	109.0892147	2	6	1_2	14
1	4	23	1_4	191	5	6	1344.039394	2.696423689	0.80123165	109.0892147	2	6	1_2	14
1	5	23	1_5	105	3	6	1344.039394	2.696423689	0.80123165	109.0892147	2	6	1_2	14
1	6	23	1_6	202	6	6	1344.039394	2.696423689	0.80123165	109.0892147	2	6	1_2	14
1	8	23	1_8	134	4	6	1344.039394	2.696423689	0.80123165	109.0892147	2	6	1_2	14
10	1	24	10_1	159	4	1	1524.822064	6.88194845	0.774071069	144.9276746	2	5	10_6	31
10	2	24	10_2	133	3	1	1524.822064	6.88194845	0.774071069	144.9276746	2	5	10_6	31
10	3	24	10_3	109	1	1	1524.822064	6.88194845	0.774071069	144.9276746	2	5	10_6	31
10	6	24	10_6	111	2	1	1524.822064	6.88194845	0.774071069	144.9276746	2	5	10_6	31
10	8	24	10_8	163	5	1	1524.822064	6.88194845	0.774071069	144.9276746	2	5	10_6	31
10	1	24	10_1	86	2	2	1486.562056	8.517352025	0.565822163	65.88949484	2	7	10_8	20
10	2	24	10_2	162	5	2	1486.562056	8.517352025	0.565822163	65.88949484	2	7	10_8	20
10	3	24	10_3	154	4	2	1486.562056	8.517352025	0.565822163	65.88949484	2	7	10_8	20
10	4	24	10_4	207	7	2	1486.562056	8.517352025	0.565822163	65.88949484	2	7	10_8	20
10	6	24	10_6	123	3	2	1486.562056	8.517352025	0.565822163	65.88949484	2	7	10_8	20
10	7	24	10_7	171	6	2	1486.562056	8.517352025	0.565822163	65.88949484	2	7	10_8	20
10	8	24	10_8	72	1	2	1486.562056	8.517352025	0.565822163	65.88949484	2	7	10_8	20
10	1	24	10_1	229	7	3	1513.953733	3.723394405	0.517993895	110.2162897	2	7	10_6	16
10	2	24	10_2	169	4	3	1513.953733	3.723394405	0.517993895	110.2162897	2	7	10_6	16
10	4	24	10_4	187	5	3	1513.953733	3.723394405	0.517993895	110.2162897	2	7	10_6	16
10	5	24	10_5	208	6	3	1513.953733	3.723394405	0.517993895	110.2162897	2	7	10_6	16
10	6	24	10_6	101	2	3	1513.953733	3.723394405	0.517993895	110.2162897	2	7	10_6	16
10	7	24	10_7	105	3	3	1513.953733	3.723394405	0.517993895	110.2162897	2	7	10_6	16
10	8	24	10_8	77	1	3	1513.953733	3.723394405	0.517993895	110.2162897	2	7	10_6	16
10	1	24	10_1	237	7	4	1520.991912	9.269808333	0.719512583	131.3254437	2	8	10_6	95
10	2	24	10_2	181	2	4	1520.991912	9.269808333	0.719512583	131.3254437	2	8	10_6	95
10	3	24	10_3	191	4	4	1520.991912	9.269808333	0.719512583	131.3254437	2	8	10_6	95
10	4	24	10_4	234	6	4	1520.991912	9.269808333	0.719512583	131.3254437	2	8	10_6	95
10	5	24	10_5	307	8	4	1520.991912	9.269808333	0.719512583	131.3254437	2	8	10_6	95
10	6	24	10_6	167	1	4	1520.991912	9.269808333	0.719512583	131.3254437	2	8	10_6	95
10	7	24	10_7	184	3	4	1520.991912	9.269808333	0.719512583	131.3254437	2	8	10_6	95
10	8	24	10_8	219	5	4	1520.991912	9.269808333	0.719512583	131.3254437	2	8	10_6	95
10	1	24	10_1	204	6	5	1181.383977	10.08229352	0.806995815	134.0099898	2	7	10_2	27
10	2	24	10_2	117	1	5	1181.383977	10.08229352	0.806995815	134.0099898	2	7	10_2	27
10	3	24	10_3	178	4	5	1181.383977	10.08229352	0.806995815	134.0099898	2	7	10_2	27
10	5	24	10_5	193	5	5	1181.383977	10.08229352	0.806995815	134.0099898	2	7	10_2	27
10	6	24	10_6	137	2	5	1181.383977	10.08229352	0.806995815	134.0099898	2	7	10_2	27
10	7	24	10_7	167	3	5	1181.383977	10.08229352	0.806995815	134.0099898	2	7	10_2	27
10	8	24	10_8	453	7	5	1181.383977	10.08229352	0.806995815	134.0099898	2	7	10_2	27
10	1	24	10_1	101	3	6	1493.969483	12.40746817	0.928903173	106.6895498	2	8	10_3	39
10	2	24	10_2	91	2	6	1493.969483	12.40746817	0.928903173	106.6895498	2	8	10_3	39
10	3	24	10_3	90	1	6	1493.969483	12.40746817	0.928903173	106.6895498	2	8	10_3	39
10	4	24	10_4	233	8	6	1493.969483	12.40746817	0.928903173	106.6895498	2	8	10_3	39
10	5	24	10_5	215	7	6	1493.969483	12.40746817	0.928903173	106.6895498	2	8	10_3	39
10	6	24	10_6	106	4	6	1493.969483	12.40746817	0.928903173	106.6895498	2	8	10_3	39
10	7	24	10_7	144	6	6	1493.969483	12.40746817	0.928903173	106.6895498	2	8	10_3	39
10	8	24	10_8	109	5	6	1493.969483	12.40746817	0.928903173	106.6895498	2	8	10_3	39
4	3	26	4_3	215	3	1	1290.471734	5.964589281	0.674018597	66.23394883	3	5	4_8	78
4	4	26	4_4	223	4	1	1290.471734	5.964589281	0.674018597	66.23394883	3	5	4_8	78
4	5	26	4_5	249	5	1	1290.471734	5.964589281	0.674018597	66.23394883	3	5	4_8	78
4	7	26	4_7	185	2	1	1290.471734	5.964589281	0.674018597	66.23394883	3	5	4_8	78
4	8	26	4_8	123	1	1	1290.471734	5.964589281	0.674018597	66.23394883	3	5	4_8	78
4	2	26	4_2	439	2	2	1316.271684	2.258955959	0.531393325	164.0812257	3	3	4_8	13
4	5	26	4_5	443	3	2	1316.271684	2.258955959	0.531393325	164.0812257	3	3	4_8	13
4	8	26	4_8	82	1	2	1316.271684	2.258955959	0.531393325	164.0812257	3	3	4_8	13
4	7	26	4_7	211	2	3	1390.552209	1.471114108	0.671827949	144.842001	3	2	4_8	33
4	8	26	4_8	108	1	3	1390.552209	1.471114108	0.671827949	144.842001	3	2	4_8	33
4	1	26	4_1	436	2	4	1572.996153	2.091414596	0.620193746	147.6338008	3	2	4_8	121
4	8	26	4_8	181	1	4	1572.996153	2.091414596	0.620193746	147.6338008	3	2	4_8	121
4	8	26	4_8	183	1	5	1353.350334	3.943825876	0.727476483	146.5779427	3	1	4_8	114
4	7	26	4_7	93	2	6	1327.57727	4.279953064	0.548561449	34.59452705	3	2	4_8	9
4	8	26	4_8	54	1	6	1327.57727	4.279953064	0.548561449	34.59452705	3	2	4_8	9
8	1	27	8_1	334	8	1	1363.854509	6.599663075	0.915040877	163.7266004	3	8	8_4	11
8	2	27	8_2	284	6	1	1363.854509	6.599663075	0.915040877	163.7266004	3	8	8_4	11
8	3	27	8_3	247	3	1	1363.854509	6.599663075	0.915040877	163.7266004	3	8	8_4	11
8	4	27	8_4	66	1	1	1363.854509	6.599663075	0.915040877	163.7266004	3	8	8_4	11
8	5	27	8_5	260	4	1	1363.854509	6.599663075	0.915040877	163.7266004	3	8	8_4	11
8	6	27	8_6	288	7	1	1363.854509	6.599663075	0.915040877	163.7266004	3	8	8_4	11
8	7	27	8_7	277	5	1	1363.854509	6.599663075	0.915040877	163.7266004	3	8	8_4	11
8	8	27	8_8	247	2	1	1363.854509	6.599663075	0.915040877	163.7266004	3	8	8_4	11
8	4	27	8_4	70	1	2	1552.201125	7.631379006	0.893367641	120.9947315	3	3	8_4	25
8	6	27	8_6	132	3	2	1552.201125	7.631379006	0.893367641	120.9947315	3	3	8_4	25
8	7	27	8_7	129	2	2	1552.201125	7.631379006	0.893367641	120.9947315	3	3	8_4	25
8	2	27	8_2	179	6	3	1494.032863	5.698235703	0.652757855	82.43639117	3	6	8_7	28
8	4	27	8_4	70	1	3	1494.032863	5.698235703	0.652757855	82.43639117	3	6	8_7	28
8	5	27	8_5	177	5	3	1494.032863	5.698235703	0.652757855	82.43639117	3	6	8_7	28
8	6	27	8_6	122	4	3	1494.032863	5.698235703	0.652757855	82.43639117	3	6	8_7	28
8	7	27	8_7	87	3	3	1494.032863	5.698235703	0.652757855	82.43639117	3	6	8_7	28
8	8	27	8_8	85	2	3	1494.032863	5.698235703	0.652757855	82.43639117	3	6	8_7	28
8	1	27	8_1	402	7	4	1361.762426	8.086276574	0.861034917	147.8827934	3	7	8_4	18
8	2	27	8_2	156	4	4	1361.762426	8.086276574	0.861034917	147.8827934	3	7	8_4	18
8	4	27	8_4	66	1	4	1361.762426	8.086276574	0.861034917	147.8827934	3	7	8_4	18
8	5	27	8_5	329	6	4	1361.762426	8.086276574	0.861034917	147.8827934	3	7	8_4	18
8	6	27	8_6	229	5	4	1361.762426	8.086276574	0.861034917	147.8827934	3	7	8_4	18
8	7	27	8_7	109	2	4	1361.762426	8.086276574	0.861034917	147.8827934	3	7	8_4	18
8	8	27	8_8	112	3	4	1361.762426	8.086276574	0.861034917	147.8827934	3	7	8_4	18
8	2	27	8_2	404	5	5	1445.477424	3.410302813	0.714258681	133.7789661	3	5	8_7	28
8	4	27	8_4	95	1	5	1445.477424	3.410302813	0.714258681	133.7789661	3	5	8_7	28
8	6	27	8_6	376	4	5	1445.477424	3.410302813	0.714258681	133.7789661	3	5	8_7	28
8	7	27	8_7	102	2	5	1445.477424	3.410302813	0.714258681	133.7789661	3	5	8_7	28
8	8	27	8_8	139	3	5	1445.477424	3.410302813	0.714258681	133.7789661	3	5	8_7	28
8	2	27	8_2	301	6	6	1397.600418	2.125501827	0.348267168	168.3954885	3	6	8_4	23
8	3	27	8_3	126	4	6	1397.600418	2.125501827	0.348267168	168.3954885	3	6	8_4	23
8	4	27	8_4	61	1	6	1397.600418	2.125501827	0.348267168	168.3954885	3	6	8_4	23
8	6	27	8_6	214	5	6	1397.600418	2.125501827	0.348267168	168.3954885	3	6	8_4	23
8	7	27	8_7	92	3	6	1397.600418	2.125501827	0.348267168	168.3954885	3	6	8_4	23
8	8	27	8_8	74	2	6	1397.600418	2.125501827	0.348267168	168.3954885	3	6	8_4	23
6	2	28	6_2	85	1	1	1453.662787	8.08406846	0.837903846	131.773383	3	7	6_2	44
6	3	28	6_3	179	4	1	1453.662787	8.08406846	0.837903846	131.773383	3	7	6_2	44
6	4	28	6_4	172	3	1	1453.662787	8.08406846	0.837903846	131.773383	3	7	6_2	44
6	5	28	6_5	223	6	1	1453.662787	8.08406846	0.837903846	131.773383	3	7	6_2	44
6	6	28	6_6	434	7	1	1453.662787	8.08406846	0.837903846	131.773383	3	7	6_2	44
6	7	28	6_7	167	2	1	1453.662787	8.08406846	0.837903846	131.773383	3	7	6_2	44
6	8	28	6_8	193	5	1	1453.662787	8.08406846	0.837903846	131.773383	3	7	6_2	44
6	1	28	6_1	180	3	2	1467.44435	4.932456954	0.723266391	158.3351226	3	6	6_2	74
6	2	28	6_2	125	1	2	1467.44435	4.932456954	0.723266391	158.3351226	3	6	6_2	74
6	3	28	6_3	205	5	2	1467.44435	4.932456954	0.723266391	158.3351226	3	6	6_2	74
6	4	28	6_4	264	6	2	1467.44435	4.932456954	0.723266391	158.3351226	3	6	6_2	74
6	5	28	6_5	176	2	2	1467.44435	4.932456954	0.723266391	158.3351226	3	6	6_2	74
6	8	28	6_8	187	4	2	1467.44435	4.932456954	0.723266391	158.3351226	3	6	6_2	74
6	1	28	6_1	140	2	3	1479.678703	4.906232355	0.844086313	139.1532636	3	7	6_1	46
6	2	28	6_2	113	1	3	1479.678703	4.906232355	0.844086313	139.1532636	3	7	6_1	46
6	3	28	6_3	273	7	3	1479.678703	4.906232355	0.844086313	139.1532636	3	7	6_1	46
6	4	28	6_4	152	3	3	1479.678703	4.906232355	0.844086313	139.1532636	3	7	6_1	46
6	5	28	6_5	252	5	3	1479.678703	4.906232355	0.844086313	139.1532636	3	7	6_1	46
6	7	28	6_7	268	6	3	1479.678703	4.906232355	0.844086313	139.1532636	3	7	6_1	46
6	8	28	6_8	187	4	3	1479.678703	4.906232355	0.844086313	139.1532636	3	7	6_1	46
6	2	28	6_2	81	1	4	1380.760217	8.341490953	0.585993728	58.78997332	3	3	6_1	33
6	4	28	6_4	138	2	4	1380.760217	8.341490953	0.585993728	58.78997332	3	3	6_1	33
6	7	28	6_7	155	3	4	1380.760217	8.341490953	0.585993728	58.78997332	3	3	6_1	33
6	1	28	6_1	152	2	5	1247.385338	7.532557738	0.697852054	148.1733317	3	5	6_4	14
6	2	28	6_2	86	1	5	1247.385338	7.532557738	0.697852054	148.1733317	3	5	6_4	14
6	3	28	6_3	178	3	5	1247.385338	7.532557738	0.697852054	148.1733317	3	5	6_4	14
6	4	28	6_4	236	4	5	1247.385338	7.532557738	0.697852054	148.1733317	3	5	6_4	14
6	8	28	6_8	314	5	5	1247.385338	7.532557738	0.697852054	148.1733317	3	5	6_4	14
6	3	28	6_3	200	1	6	1440.394908	4.626743215	0.645640079	111.0343582	3	1	6_4	75
12	1	30	12_1	153	3	1	1435.513212	8.61627692	0.966988457	123.953213	3	8	12_4	17
12	2	30	12_2	219	8	1	1435.513212	8.61627692	0.966988457	123.953213	3	8	12_4	17
12	3	30	12_3	180	6	1	1435.513212	8.61627692	0.966988457	123.953213	3	8	12_4	17
12	4	30	12_4	79	1	1	1435.513212	8.61627692	0.966988457	123.953213	3	8	12_4	17
12	5	30	12_5	153	4	1	1435.513212	8.61627692	0.966988457	123.953213	3	8	12_4	17
12	6	30	12_6	109	2	1	1435.513212	8.61627692	0.966988457	123.953213	3	8	12_4	17
12	7	30	12_7	179	5	1	1435.513212	8.61627692	0.966988457	123.953213	3	8	12_4	17
12	8	30	12_8	192	7	1	1435.513212	8.61627692	0.966988457	123.953213	3	8	12_4	17
12	1	30	12_1	243	3	2	1156.114357	4.993967261	0.698160105	158.6143063	3	4	12_4	9
12	3	30	12_3	490	4	2	1156.114357	4.993967261	0.698160105	158.6143063	3	4	12_4	9
12	4	30	12_4	56	1	2	1156.114357	4.993967261	0.698160105	158.6143063	3	4	12_4	9
12	7	30	12_7	228	2	2	1156.114357	4.993967261	0.698160105	158.6143063	3	4	12_4	9
12	1	30	12_1	279	5	3	1331.907915	7.215724689	0.947120093	130.264242	3	7	12_4	11
12	2	30	12_2	253	4	3	1331.907915	7.215724689	0.947120093	130.264242	3	7	12_4	11
12	3	30	12_3	227	3	3	1331.907915	7.215724689	0.947120093	130.264242	3	7	12_4	11
12	4	30	12_4	62	1	3	1331.907915	7.215724689	0.947120093	130.264242	3	7	12_4	11
12	5	30	12_5	290	6	3	1331.907915	7.215724689	0.947120093	130.264242	3	7	12_4	11
12	6	30	12_6	116	2	3	1331.907915	7.215724689	0.947120093	130.264242	3	7	12_4	11
12	7	30	12_7	326	7	3	1331.907915	7.215724689	0.947120093	130.264242	3	7	12_4	11
12	1	30	12_1	401	7	4	1474.290975	2.622692674	0.383644281	153.5997363	3	7	12_4	9
12	2	30	12_2	387	6	4	1474.290975	2.622692674	0.383644281	153.5997363	3	7	12_4	9
12	3	30	12_3	310	2	4	1474.290975	2.622692674	0.383644281	153.5997363	3	7	12_4	9
12	4	30	12_4	67	1	4	1474.290975	2.622692674	0.383644281	153.5997363	3	7	12_4	9
12	5	30	12_5	355	5	4	1474.290975	2.622692674	0.383644281	153.5997363	3	7	12_4	9
12	6	30	12_6	317	3	4	1474.290975	2.622692674	0.383644281	153.5997363	3	7	12_4	9
12	7	30	12_7	328	4	4	1474.290975	2.622692674	0.383644281	153.5997363	3	7	12_4	9
12	2	30	12_2	357	5	5	1305.132197	7.941085948	0.841547836	135.1681369	3	5	12_4	62
12	3	30	12_3	169	3	5	1305.132197	7.941085948	0.841547836	135.1681369	3	5	12_4	62
12	4	30	12_4	113	1	5	1305.132197	7.941085948	0.841547836	135.1681369	3	5	12_4	62
12	6	30	12_6	163	2	5	1305.132197	7.941085948	0.841547836	135.1681369	3	5	12_4	62
12	7	30	12_7	341	4	5	1305.132197	7.941085948	0.841547836	135.1681369	3	5	12_4	62
12	1	30	12_1	50	2	6	1291.720002	0.980397996	0.302283878	90.36164443	3	2	12_1	13
12	6	30	12_6	47	1	6	1291.720002	0.980397996	0.302283878	90.36164443	3	2	12_1	13
9	2	31	9_2	238	6	1	1433.401391	6.481830907	0.908397339	148.4310711	3	6	9_8	16
9	3	31	9_3	224	5	1	1433.401391	6.481830907	0.908397339	148.4310711	3	6	9_8	16
9	4	31	9_4	149	2	1	1433.401391	6.481830907	0.908397339	148.4310711	3	6	9_8	16
9	5	31	9_5	203	4	1	1433.401391	6.481830907	0.908397339	148.4310711	3	6	9_8	16
9	7	31	9_7	136	1	1	1433.401391	6.481830907	0.908397339	148.4310711	3	6	9_8	16
9	8	31	9_8	162	3	1	1433.401391	6.481830907	0.908397339	148.4310711	3	6	9_8	16
9	3	31	9_3	259	3	2	1449.386912	7.38637286	0.860363987	149.8926645	3	3	9_4	38
9	4	31	9_4	79	1	2	1449.386912	7.38637286	0.860363987	149.8926645	3	3	9_4	38
9	5	31	9_5	257	2	2	1449.386912	7.38637286	0.860363987	149.8926645	3	3	9_4	38
9	4	31	9_4	284	4	3	1489.619314	5.441419264	0.629264566	133.7615902	3	5	9_8	49
9	5	31	9_5	341	5	3	1489.619314	5.441419264	0.629264566	133.7615902	3	5	9_8	49
9	6	31	9_6	156	3	3	1489.619314	5.441419264	0.629264566	133.7615902	3	5	9_8	49
9	7	31	9_7	124	2	3	1489.619314	5.441419264	0.629264566	133.7615902	3	5	9_8	49
9	8	31	9_8	121	1	3	1489.619314	5.441419264	0.629264566	133.7615902	3	5	9_8	49
9	1	31	9_1	274	6	4	1177.649585	1.100681622	0.087245576	49.23092509	3	6	9_6	39
9	2	31	9_2	160	2	4	1177.649585	1.100681622	0.087245576	49.23092509	3	6	9_6	39
9	3	31	9_3	183	3	4	1177.649585	1.100681622	0.087245576	49.23092509	3	6	9_6	39
9	6	31	9_6	91	1	4	1177.649585	1.100681622	0.087245576	49.23092509	3	6	9_6	39
9	7	31	9_7	218	4	4	1177.649585	1.100681622	0.087245576	49.23092509	3	6	9_6	39
9	8	31	9_8	257	5	4	1177.649585	1.100681622	0.087245576	49.23092509	3	6	9_6	39
9	3	31	9_3	285	5	5	1431.439841	5.344308414	0.809665487	152.86518	3	6	9_4	34
9	4	31	9_4	90	1	5	1431.439841	5.344308414	0.809665487	152.86518	3	6	9_4	34
9	5	31	9_5	301	6	5	1431.439841	5.344308414	0.809665487	152.86518	3	6	9_4	34
9	6	31	9_6	116	2	5	1431.439841	5.344308414	0.809665487	152.86518	3	6	9_4	34
9	7	31	9_7	271	4	5	1431.439841	5.344308414	0.809665487	152.86518	3	6	9_4	34
9	8	31	9_8	263	3	5	1431.439841	5.344308414	0.809665487	152.86518	3	6	9_4	34
9	1	31	9_1	184	4	6	1449.24599	1.366598487	0.399494257	133.0771291	3	5	9_7	77
9	4	31	9_4	299	5	6	1449.24599	1.366598487	0.399494257	133.0771291	3	5	9_7	77
9	5	31	9_5	159	3	6	1449.24599	1.366598487	0.399494257	133.0771291	3	5	9_7	77
9	7	31	9_7	120	1	6	1449.24599	1.366598487	0.399494257	133.0771291	3	5	9_7	77
9	8	31	9_8	137	2	6	1449.24599	1.366598487	0.399494257	133.0771291	3	5	9_7	77
1	1	32	1_1	201	6	1	1575.91627	8.457676005	0.921797298	94.49994559	3	7	1_5	16
1	2	32	1_2	204	7	1	1575.91627	8.457676005	0.921797298	94.49994559	3	7	1_5	16
1	3	32	1_3	140	2	1	1575.91627	8.457676005	0.921797298	94.49994559	3	7	1_5	16
1	4	32	1_4	148	3	1	1575.91627	8.457676005	0.921797298	94.49994559	3	7	1_5	16
1	5	32	1_5	71	1	1	1575.91627	8.457676005	0.921797298	94.49994559	3	7	1_5	16
1	6	32	1_6	185	5	1	1575.91627	8.457676005	0.921797298	94.49994559	3	7	1_5	16
1	7	32	1_7	161	4	1	1575.91627	8.457676005	0.921797298	94.49994559	3	7	1_5	16
1	1	32	1_1	184	7	2	1475.235092	5.670056541	0.864639551	136.6480844	3	7	1_5	18
1	2	32	1_2	159	3	2	1475.235092	5.670056541	0.864639551	136.6480844	3	7	1_5	18
1	3	32	1_3	128	2	2	1475.235092	5.670056541	0.864639551	136.6480844	3	7	1_5	18
1	4	32	1_4	165	4	2	1475.235092	5.670056541	0.864639551	136.6480844	3	7	1_5	18
1	5	32	1_5	62	1	2	1475.235092	5.670056541	0.864639551	136.6480844	3	7	1_5	18
1	7	32	1_7	171	5	2	1475.235092	5.670056541	0.864639551	136.6480844	3	7	1_5	18
1	8	32	1_8	179	6	2	1475.235092	5.670056541	0.864639551	136.6480844	3	7	1_5	18
1	2	32	1_2	359	5	3	1366.016776	1.599665398	0.213364369	49.60885412	3	5	1_5	6
1	5	32	1_5	48	1	3	1366.016776	1.599665398	0.213364369	49.60885412	3	5	1_5	6
1	6	32	1_6	149	3	3	1366.016776	1.599665398	0.213364369	49.60885412	3	5	1_5	6
1	7	32	1_7	135	2	3	1366.016776	1.599665398	0.213364369	49.60885412	3	5	1_5	6
1	8	32	1_8	211	4	3	1366.016776	1.599665398	0.213364369	49.60885412	3	5	1_5	6
1	1	32	1_1	271	4	4	1457.62006	7.909947827	0.83676806	127.8727196	3	5	1_5	31
1	3	32	1_3	311	5	4	1457.62006	7.909947827	0.83676806	127.8727196	3	5	1_5	31
1	5	32	1_5	67	1	4	1457.62006	7.909947827	0.83676806	127.8727196	3	5	1_5	31
1	7	32	1_7	129	3	4	1457.62006	7.909947827	0.83676806	127.8727196	3	5	1_5	31
1	8	32	1_8	123	2	4	1457.62006	7.909947827	0.83676806	127.8727196	3	5	1_5	31
1	1	32	1_1	272	2	5	1303.147304	4.661541956	0.683592648	160.6505342	3	4	1_5	9
1	2	32	1_2	366	4	5	1303.147304	4.661541956	0.683592648	160.6505342	3	4	1_5	9
1	3	32	1_3	350	3	5	1303.147304	4.661541956	0.683592648	160.6505342	3	4	1_5	9
1	5	32	1_5	49	1	5	1303.147304	4.661541956	0.683592648	160.6505342	3	4	1_5	9
1	5	32	1_5	73	1	6	1531.207593	3.269845549	0.513122857	177.5393815	3	2	1_5	27
1	6	32	1_6	176	2	6	1531.207593	3.269845549	0.513122857	177.5393815	3	2	1_5	27
5	1	33	5_1	377	4	1	1405.503226	2.621821291	0.270545014	72.07425425	3	5	5_4	11
5	2	33	5_2	417	5	1	1405.503226	2.621821291	0.270545014	72.07425425	3	5	5_4	11
5	4	33	5_4	55	1	1	1405.503226	2.621821291	0.270545014	72.07425425	3	5	5_4	11
5	5	33	5_5	371	3	1	1405.503226	2.621821291	0.270545014	72.07425425	3	5	5_4	11
5	6	33	5_6	359	2	1	1405.503226	2.621821291	0.270545014	72.07425425	3	5	5_4	11
5	1	33	5_1	145	2	2	1395.881347	5.578893513	0.818830543	130.1939211	3	6	5_4	41
5	2	33	5_2	428	5	2	1395.881347	5.578893513	0.818830543	130.1939211	3	6	5_4	41
5	3	33	5_3	194	3	2	1395.881347	5.578893513	0.818830543	130.1939211	3	6	5_4	41
5	4	33	5_4	127	1	2	1395.881347	5.578893513	0.818830543	130.1939211	3	6	5_4	41
5	5	33	5_5	446	6	2	1395.881347	5.578893513	0.818830543	130.1939211	3	6	5_4	41
5	8	33	5_8	247	4	2	1395.881347	5.578893513	0.818830543	130.1939211	3	6	5_4	41
5	1	33	5_1	40	1	3	1153.092841	3.148337928	0.261892057	13.75021657	3	5	5_1	7
5	2	33	5_2	437	4	3	1153.092841	3.148337928	0.261892057	13.75021657	3	5	5_1	7
5	3	33	5_3	453	5	3	1153.092841	3.148337928	0.261892057	13.75021657	3	5	5_1	7
5	4	33	5_4	40	2	3	1153.092841	3.148337928	0.261892057	13.75021657	3	5	5_1	7
5	7	33	5_7	428	3	3	1153.092841	3.148337928	0.261892057	13.75021657	3	5	5_1	7
5	1	33	5_1	81	2	4	1135.815544	2.281197558	0.23994148	42.45825976	3	3	5_4	5
5	4	33	5_4	48	1	4	1135.815544	2.281197558	0.23994148	42.45825976	3	3	5_4	5
5	8	33	5_8	86	3	4	1135.815544	2.281197558	0.23994148	42.45825976	3	3	5_4	5
5	1	33	5_1	94	2	5	1294.897653	6.788962614	0.852914196	158.2236679	3	5	5_4	6
5	2	33	5_2	321	5	5	1294.897653	6.788962614	0.852914196	158.2236679	3	5	5_4	6
5	4	33	5_4	69	1	5	1294.897653	6.788962614	0.852914196	158.2236679	3	5	5_4	6
5	5	33	5_5	277	4	5	1294.897653	6.788962614	0.852914196	158.2236679	3	5	5_4	6
5	8	33	5_8	209	3	5	1294.897653	6.788962614	0.852914196	158.2236679	3	5	5_4	6
5	1	33	5_1	111	1	6	1396.173178	4.195797036	0.7679635	110.8222354	3	2	5_1	29
5	4	33	5_4	145	2	6	1396.173178	4.195797036	0.7679635	110.8222354	3	2	5_1	29
6	1	34	6_1	214	8	1	1221.634066	8.354489027	0.499281222	26.31786877	4	8	6_2	7
6	2	34	6_2	37	1	1	1221.634066	8.354489027	0.499281222	26.31786877	4	8	6_2	7
6	3	34	6_3	70	2	1	1221.634066	8.354489027	0.499281222	26.31786877	4	8	6_2	7
6	4	34	6_4	113	3	1	1221.634066	8.354489027	0.499281222	26.31786877	4	8	6_2	7
6	5	34	6_5	129	5	1	1221.634066	8.354489027	0.499281222	26.31786877	4	8	6_2	7
6	6	34	6_6	122	4	1	1221.634066	8.354489027	0.499281222	26.31786877	4	8	6_2	7
6	7	34	6_7	152	6	1	1221.634066	8.354489027	0.499281222	26.31786877	4	8	6_2	7
6	8	34	6_8	156	7	1	1221.634066	8.354489027	0.499281222	26.31786877	4	8	6_2	7
6	1	34	6_1	270	3	2	1369.501314	6.848442663	0.730836049	172.5344309	4	5	6_3	67
6	2	34	6_2	115	1	2	1369.501314	6.848442663	0.730836049	172.5344309	4	5	6_3	67
6	3	34	6_3	123	2	2	1369.501314	6.848442663	0.730836049	172.5344309	4	5	6_3	67
6	6	34	6_6	360	5	2	1369.501314	6.848442663	0.730836049	172.5344309	4	5	6_3	67
6	7	34	6_7	304	4	2	1369.501314	6.848442663	0.730836049	172.5344309	4	5	6_3	67
6	2	34	6_2	105	1	3	1299.960674	5.521236892	0.840574521	91.01719824	4	3	6_2	54
6	3	34	6_3	170	2	3	1299.960674	5.521236892	0.840574521	91.01719824	4	3	6_2	54
6	7	34	6_7	250	3	3	1299.960674	5.521236892	0.840574521	91.01719824	4	3	6_2	54
6	1	34	6_1	153	1	4	1418.943226	7.45328605	0.924281992	132.2267914	4	6	6_1	83
6	2	34	6_2	182	3	4	1418.943226	7.45328605	0.924281992	132.2267914	4	6	6_1	83
6	3	34	6_3	156	2	4	1418.943226	7.45328605	0.924281992	132.2267914	4	6	6_1	83
6	6	34	6_6	478	5	4	1418.943226	7.45328605	0.924281992	132.2267914	4	6	6_1	83
6	7	34	6_7	212	4	4	1418.943226	7.45328605	0.924281992	132.2267914	4	6	6_1	83
6	8	34	6_8	498	6	4	1418.943226	7.45328605	0.924281992	132.2267914	4	6	6_1	83
6	1	34	6_1	177	4	5	1476.514273	8.297512445	0.938145729	114.0958653	4	5	6_2	26
6	2	34	6_2	72	1	5	1476.514273	8.297512445	0.938145729	114.0958653	4	5	6_2	26
6	3	34	6_3	135	2	5	1476.514273	8.297512445	0.938145729	114.0958653	4	5	6_2	26
6	5	34	6_5	144	3	5	1476.514273	8.297512445	0.938145729	114.0958653	4	5	6_2	26
6	6	34	6_6	304	5	5	1476.514273	8.297512445	0.938145729	114.0958653	4	5	6_2	26
6	2	34	6_2	164	2	6	1438.046435	5.413804853	0.619011229	166.362996	4	4	6_5	55
6	3	34	6_3	171	3	6	1438.046435	5.413804853	0.619011229	166.362996	4	4	6_5	55
6	5	34	6_5	131	1	6	1438.046435	5.413804853	0.619011229	166.362996	4	4	6_5	55
6	8	34	6_8	308	4	6	1438.046435	5.413804853	0.619011229	166.362996	4	4	6_5	55
3	1	35	3_1	166	4	1	1571.015807	3.844421069	0.499748728	93.16081774	3	7	3_7	52
3	2	35	3_2	155	2	1	1571.015807	3.844421069	0.499748728	93.16081774	3	7	3_7	52
3	4	35	3_4	188	6	1	1571.015807	3.844421069	0.499748728	93.16081774	3	7	3_7	52
3	5	35	3_5	162	3	1	1571.015807	3.844421069	0.499748728	93.16081774	3	7	3_7	52
3	6	35	3_6	216	7	1	1571.015807	3.844421069	0.499748728	93.16081774	3	7	3_7	52
3	7	35	3_7	101	1	1	1571.015807	3.844421069	0.499748728	93.16081774	3	7	3_7	52
3	8	35	3_8	168	5	1	1571.015807	3.844421069	0.499748728	93.16081774	3	7	3_7	52
3	1	35	3_1	167	2	2	1500.739915	4.3624698	0.840143131	134.130975	3	8	3_7	23
3	2	35	3_2	141	1	2	1500.739915	4.3624698	0.840143131	134.130975	3	8	3_7	23
3	3	35	3_3	193	3	2	1500.739915	4.3624698	0.840143131	134.130975	3	8	3_7	23
3	4	35	3_4	247	6	2	1500.739915	4.3624698	0.840143131	134.130975	3	8	3_7	23
3	5	35	3_5	214	4	2	1500.739915	4.3624698	0.840143131	134.130975	3	8	3_7	23
3	6	35	3_6	258	8	2	1500.739915	4.3624698	0.840143131	134.130975	3	8	3_7	23
3	7	35	3_7	215	5	2	1500.739915	4.3624698	0.840143131	134.130975	3	8	3_7	23
3	8	35	3_8	249	7	2	1500.739915	4.3624698	0.840143131	134.130975	3	8	3_7	23
3	1	35	3_1	115	5	3	1489.50915	9.091593445	0.89926632	44.88890455	3	8	3_1	7
3	2	35	3_2	91	3	3	1489.50915	9.091593445	0.89926632	44.88890455	3	8	3_1	7
3	3	35	3_3	77	2	3	1489.50915	9.091593445	0.89926632	44.88890455	3	8	3_1	7
3	4	35	3_4	124	7	3	1489.50915	9.091593445	0.89926632	44.88890455	3	8	3_1	7
3	5	35	3_5	109	4	3	1489.50915	9.091593445	0.89926632	44.88890455	3	8	3_1	7
3	6	35	3_6	149	8	3	1489.50915	9.091593445	0.89926632	44.88890455	3	8	3_1	7
3	7	35	3_7	72	1	3	1489.50915	9.091593445	0.89926632	44.88890455	3	8	3_1	7
3	8	35	3_8	116	6	3	1489.50915	9.091593445	0.89926632	44.88890455	3	8	3_1	7
3	1	35	3_1	396	6	4	1356.843186	8.040565512	0.994985535	167.6939884	3	8	3_2	129
3	2	35	3_2	213	1	4	1356.843186	8.040565512	0.994985535	167.6939884	3	8	3_2	129
3	3	35	3_3	362	5	4	1356.843186	8.040565512	0.994985535	167.6939884	3	8	3_2	129
3	4	35	3_4	314	3	4	1356.843186	8.040565512	0.994985535	167.6939884	3	8	3_2	129
3	5	35	3_5	344	4	4	1356.843186	8.040565512	0.994985535	167.6939884	3	8	3_2	129
3	6	35	3_6	424	8	4	1356.843186	8.040565512	0.994985535	167.6939884	3	8	3_2	129
3	7	35	3_7	423	7	4	1356.843186	8.040565512	0.994985535	167.6939884	3	8	3_2	129
3	8	35	3_8	311	2	4	1356.843186	8.040565512	0.994985535	167.6939884	3	8	3_2	129
3	1	35	3_1	165	4	5	1563.491375	6.577207235	0.698555916	98.96630241	3	8	3_2	45
3	2	35	3_2	154	2	5	1563.491375	6.577207235	0.698555916	98.96630241	3	8	3_2	45
3	3	35	3_3	345	8	5	1563.491375	6.577207235	0.698555916	98.96630241	3	8	3_2	45
3	4	35	3_4	174	6	5	1563.491375	6.577207235	0.698555916	98.96630241	3	8	3_2	45
3	5	35	3_5	166	5	5	1563.491375	6.577207235	0.698555916	98.96630241	3	8	3_2	45
3	6	35	3_6	248	7	5	1563.491375	6.577207235	0.698555916	98.96630241	3	8	3_2	45
3	7	35	3_7	153	1	5	1563.491375	6.577207235	0.698555916	98.96630241	3	8	3_2	45
3	8	35	3_8	162	3	5	1563.491375	6.577207235	0.698555916	98.96630241	3	8	3_2	45
3	2	35	3_2	144	1	6	1576.475562	4.193702088	0.580287546	141.517204	3	3	3_2	61
3	3	35	3_3	275	3	6	1576.475562	4.193702088	0.580287546	141.517204	3	3	3_2	61
3	8	35	3_8	171	2	6	1576.475562	4.193702088	0.580287546	141.517204	3	3	3_2	61
3	2	35	3_2	126	1	7	1320.622925	6.011957073	0.839435463	163.5383135	3	3	3_2	78
3	3	35	3_3	163	2	7	1320.622925	6.011957073	0.839435463	163.5383135	3	3	3_2	78
3	8	35	3_8	312	3	7	1320.622925	6.011957073	0.839435463	163.5383135	3	3	3_2	78
7	1	36	7_1	102	1	1	1369.709233	4.785996891	0.72700076	88.22728214	3	7	7_5	41
7	2	36	7_2	216	6	1	1369.709233	4.785996891	0.72700076	88.22728214	3	7	7_5	41
7	3	36	7_3	137	3	1	1369.709233	4.785996891	0.72700076	88.22728214	3	7	7_5	41
7	4	36	7_4	163	5	1	1369.709233	4.785996891	0.72700076	88.22728214	3	7	7_5	41
7	5	36	7_5	104	2	1	1369.709233	4.785996891	0.72700076	88.22728214	3	7	7_5	41
7	6	36	7_6	161	4	1	1369.709233	4.785996891	0.72700076	88.22728214	3	7	7_5	41
7	8	36	7_8	226	7	1	1369.709233	4.785996891	0.72700076	88.22728214	3	7	7_5	41
7	1	36	7_1	220	4	2	1410.880608	3.680015205	0.841868906	175.9689651	3	4	7_6	47
7	3	36	7_3	200	3	2	1410.880608	3.680015205	0.841868906	175.9689651	3	4	7_6	47
7	5	36	7_5	151	2	2	1410.880608	3.680015205	0.841868906	175.9689651	3	4	7_6	47
7	6	36	7_6	130	1	2	1410.880608	3.680015205	0.841868906	175.9689651	3	4	7_6	47
7	1	36	7_1	74	1	3	1471.853433	2.598304054	0.494300256	130.1786055	3	3	7_1	8
7	5	36	7_5	146	3	3	1471.853433	2.598304054	0.494300256	130.1786055	3	3	7_1	8
7	6	36	7_6	82	2	3	1471.853433	2.598304054	0.494300256	130.1786055	3	3	7_1	8
7	1	36	7_1	52	2	4	1246.785125	3.641290587	0.379113269	18.03131889	3	4	7_5	2
7	3	36	7_3	285	3	4	1246.785125	3.641290587	0.379113269	18.03131889	3	4	7_5	2
7	5	36	7_5	50	1	4	1246.785125	3.641290587	0.379113269	18.03131889	3	4	7_5	2
7	6	36	7_6	479	4	4	1246.785125	3.641290587	0.379113269	18.03131889	3	4	7_5	2
7	1	36	7_1	94	1	5	1475.977836	4.079253723	0.437196881	149.3258897	3	2	7_5	31
7	5	36	7_5	101	2	5	1475.977836	4.079253723	0.437196881	149.3258897	3	2	7_5	31
7	1	36	7_1	60	2	6	1473.929102	5.836215187	0.719561205	96.7239415	3	5	7_2	10
7	2	36	7_2	125	3	6	1473.929102	5.836215187	0.719561205	96.7239415	3	5	7_2	10
7	3	36	7_3	146	4	6	1473.929102	5.836215187	0.719561205	96.7239415	3	5	7_2	10
7	5	36	7_5	59	1	6	1473.929102	5.836215187	0.719561205	96.7239415	3	5	7_2	10
7	8	36	7_8	202	5	6	1473.929102	5.836215187	0.719561205	96.7239415	3	5	7_2	10
11	1	37	11_1	194	2	2	1102.402209	8.639586803	0.776598196	148.552089	4	5	11_3	103
11	2	37	11_2	219	5	2	1102.402209	8.639586803	0.776598196	148.552089	4	5	11_3	103
11	3	37	11_3	181	1	2	1102.402209	8.639586803	0.776598196	148.552089	4	5	11_3	103
11	4	37	11_4	218	4	2	1102.402209	8.639586803	0.776598196	148.552089	4	5	11_3	103
11	8	37	11_8	203	3	2	1102.402209	8.639586803	0.776598196	148.552089	4	5	11_3	103
11	1	37	11_1	45	1	3	1070.711494	7.965716881	0.793289401	21.63885697	4	7	11_1	8
11	2	37	11_2	62	4	3	1070.711494	7.965716881	0.793289401	21.63885697	4	7	11_1	8
11	3	37	11_3	78	5	3	1070.711494	7.965716881	0.793289401	21.63885697	4	7	11_1	8
11	4	37	11_4	96	7	3	1070.711494	7.965716881	0.793289401	21.63885697	4	7	11_1	8
11	5	37	11_5	59	3	3	1070.711494	7.965716881	0.793289401	21.63885697	4	7	11_1	8
11	7	37	11_7	92	6	3	1070.711494	7.965716881	0.793289401	21.63885697	4	7	11_1	8
11	8	37	11_8	53	2	3	1070.711494	7.965716881	0.793289401	21.63885697	4	7	11_1	8
11	3	37	11_3	80	1	4	1410.835177	3.797212414	0.511215584	95.60777697	4	3	11_3	12
11	6	37	11_6	170	3	4	1410.835177	3.797212414	0.511215584	95.60777697	4	3	11_3	12
11	8	37	11_8	165	2	4	1410.835177	3.797212414	0.511215584	95.60777697	4	3	11_3	12
11	1	37	11_1	110	4	5	1374.286325	2.334341009	0.274649843	49.93295818	4	4	11_3	16
11	2	37	11_2	87	2	5	1374.286325	2.334341009	0.274649843	49.93295818	4	4	11_3	16
11	3	37	11_3	72	1	5	1374.286325	2.334341009	0.274649843	49.93295818	4	4	11_3	16
11	8	37	11_8	103	3	5	1374.286325	2.334341009	0.274649843	49.93295818	4	4	11_3	16
11	1	37	11_1	111	1	6	1423.977366	3.826581301	0.509936999	151.3484079	4	5	11_1	42
11	3	37	11_3	255	4	6	1423.977366	3.826581301	0.509936999	151.3484079	4	5	11_1	42
11	4	37	11_4	491	5	6	1423.977366	3.826581301	0.509936999	151.3484079	4	5	11_1	42
11	7	37	11_7	243	3	6	1423.977366	3.826581301	0.509936999	151.3484079	4	5	11_1	42
11	8	37	11_8	151	2	6	1423.977366	3.826581301	0.509936999	151.3484079	4	5	11_1	42
11	1	37	11_1	112	2	7	1373.177582	8.541157545	0.960605074	141.6904307	4	6	11_3	51
11	2	37	11_2	194	5	7	1373.177582	8.541157545	0.960605074	141.6904307	4	6	11_3	51
11	3	37	11_3	109	1	7	1373.177582	8.541157545	0.960605074	141.6904307	4	6	11_3	51
11	4	37	11_4	185	4	7	1373.177582	8.541157545	0.960605074	141.6904307	4	6	11_3	51
11	6	37	11_6	282	6	7	1373.177582	8.541157545	0.960605074	141.6904307	4	6	11_3	51
11	8	37	11_8	158	3	7	1373.177582	8.541157545	0.960605074	141.6904307	4	6	11_3	51
8	1	38	8_1	203	6	1	1469.845453	7.616331424	0.955940135	143.9241948	4	7	8_4	41
8	2	38	8_2	187	4	1	1469.845453	7.616331424	0.955940135	143.9241948	4	7	8_4	41
8	3	38	8_3	241	7	1	1469.845453	7.616331424	0.955940135	143.9241948	4	7	8_4	41
8	4	38	8_4	92	1	1	1469.845453	7.616331424	0.955940135	143.9241948	4	7	8_4	41
8	6	38	8_6	201	5	1	1469.845453	7.616331424	0.955940135	143.9241948	4	7	8_4	41
8	7	38	8_7	115	2	1	1469.845453	7.616331424	0.955940135	143.9241948	4	7	8_4	41
8	8	38	8_8	115	3	1	1469.845453	7.616331424	0.955940135	143.9241948	4	7	8_4	41
8	2	38	8_2	179	5	2	1521.554584	4.889093311	0.622880497	125.2719018	4	5	8_6	40
8	4	38	8_4	89	1	2	1521.554584	4.889093311	0.622880497	125.2719018	4	5	8_6	40
8	6	38	8_6	100	2	2	1521.554584	4.889093311	0.622880497	125.2719018	4	5	8_6	40
8	7	38	8_7	112	3	2	1521.554584	4.889093311	0.622880497	125.2719018	4	5	8_6	40
8	8	38	8_8	138	4	2	1521.554584	4.889093311	0.622880497	125.2719018	4	5	8_6	40
8	4	38	8_4	76	1	3	1412.443302	4.951689032	0.916677482	176.0732696	4	4	8_4	18
8	6	38	8_6	132	4	3	1412.443302	4.951689032	0.916677482	176.0732696	4	4	8_4	18
8	7	38	8_7	95	2	3	1412.443302	4.951689032	0.916677482	176.0732696	4	4	8_4	18
8	8	38	8_8	117	3	3	1412.443302	4.951689032	0.916677482	176.0732696	4	4	8_4	18
8	2	38	8_2	175	3	4	1204.691101	8.305442452	0.959683695	178.5997123	4	4	8_8	75
8	4	38	8_4	147	2	4	1204.691101	8.305442452	0.959683695	178.5997123	4	4	8_8	75
8	7	38	8_7	178	4	4	1204.691101	8.305442452	0.959683695	178.5997123	4	4	8_8	75
8	8	38	8_8	132	1	4	1204.691101	8.305442452	0.959683695	178.5997123	4	4	8_8	75
8	4	38	8_4	64	1	5	1547.068933	9.19129989	0.890902943	131.0825231	4	4	8_8	19
8	6	38	8_6	98	4	5	1547.068933	9.19129989	0.890902943	131.0825231	4	4	8_8	19
8	7	38	8_7	95	3	5	1547.068933	9.19129989	0.890902943	131.0825231	4	4	8_8	19
8	8	38	8_8	70	2	5	1547.068933	9.19129989	0.890902943	131.0825231	4	4	8_8	19
8	2	38	8_2	132	4	6	1475.803111	5.952380117	0.600775356	127.0434878	1	7	8_8	38
8	3	38	8_3	185	6	6	1475.803111	5.952380117	0.600775356	127.0434878	1	7	8_8	38
8	4	38	8_4	96	2	6	1475.803111	5.952380117	0.600775356	127.0434878	1	7	8_8	38
8	5	38	8_5	437	7	6	1475.803111	5.952380117	0.600775356	127.0434878	1	7	8_8	38
8	6	38	8_6	129	3	6	1475.803111	5.952380117	0.600775356	127.0434878	1	7	8_8	38
8	7	38	8_7	143	5	6	1475.803111	5.952380117	0.600775356	127.0434878	1	7	8_8	38
8	8	38	8_8	92	1	6	1475.803111	5.952380117	0.600775356	127.0434878	1	7	8_8	38
2	1	39	2_1	120	2	1	1430.574505	2.919756504	0.609142495	90.10685045	4	5	2_7	13
2	4	39	2_4	158	4	1	1430.574505	2.919756504	0.609142495	90.10685045	4	5	2_7	13
2	5	39	2_5	180	5	1	1430.574505	2.919756504	0.609142495	90.10685045	4	5	2_7	13
2	7	39	2_7	52	1	1	1430.574505	2.919756504	0.609142495	90.10685045	4	5	2_7	13
2	8	39	2_8	152	3	1	1430.574505	2.919756504	0.609142495	90.10685045	4	5	2_7	13
2	2	39	2_2	209	4	2	1555.016337	6.475831936	0.825543187	86.10618845	4	6	2_8	31
2	4	39	2_4	162	3	2	1555.016337	6.475831936	0.825543187	86.10618845	4	6	2_8	31
2	5	39	2_5	232	6	2	1555.016337	6.475831936	0.825543187	86.10618845	4	6	2_8	31
2	6	39	2_6	211	5	2	1555.016337	6.475831936	0.825543187	86.10618845	4	6	2_8	31
2	7	39	2_7	84	1	2	1555.016337	6.475831936	0.825543187	86.10618845	4	6	2_8	31
2	8	39	2_8	139	2	2	1555.016337	6.475831936	0.825543187	86.10618845	4	6	2_8	31
2	2	39	2_2	180	4	3	1406.608783	6.538568552	0.95341784	133.7528468	4	4	2_7	43
2	3	39	2_3	138	2	3	1406.608783	6.538568552	0.95341784	133.7528468	4	4	2_7	43
2	7	39	2_7	91	1	3	1406.608783	6.538568552	0.95341784	133.7528468	4	4	2_7	43
2	8	39	2_8	156	3	3	1406.608783	6.538568552	0.95341784	133.7528468	4	4	2_7	43
2	2	39	2_2	327	2	5	1371.260331	7.332359451	0.973125227	168.8451897	4	6	2_7	62
2	3	39	2_3	335	3	5	1371.260331	7.332359451	0.973125227	168.8451897	4	6	2_7	62
2	4	39	2_4	357	6	5	1371.260331	7.332359451	0.973125227	168.8451897	4	6	2_7	62
2	6	39	2_6	338	4	5	1371.260331	7.332359451	0.973125227	168.8451897	4	6	2_7	62
2	7	39	2_7	115	1	5	1371.260331	7.332359451	0.973125227	168.8451897	4	6	2_7	62
2	8	39	2_8	350	5	5	1371.260331	7.332359451	0.973125227	168.8451897	4	6	2_7	62
2	2	39	2_2	284	6	6	1550.413332	4.488326329	0.835883566	118.2317778	4	7	2_7	27
2	3	39	2_3	133	2	6	1550.413332	4.488326329	0.835883566	118.2317778	4	7	2_7	27
2	4	39	2_4	257	4	6	1550.413332	4.488326329	0.835883566	118.2317778	4	7	2_7	27
2	5	39	2_5	241	3	6	1550.413332	4.488326329	0.835883566	118.2317778	4	7	2_7	27
2	6	39	2_6	356	7	6	1550.413332	4.488326329	0.835883566	118.2317778	4	7	2_7	27
2	7	39	2_7	78	1	6	1550.413332	4.488326329	0.835883566	118.2317778	4	7	2_7	27
2	8	39	2_8	280	5	6	1550.413332	4.488326329	0.835883566	118.2317778	4	7	2_7	27
2	3	39	2_3	132	2	7	1345.207801	9.823971663	0.995004447	131.4093605	4	6	2_7	57
2	4	39	2_4	258	5	7	1345.207801	9.823971663	0.995004447	131.4093605	4	6	2_7	57
2	5	39	2_5	260	6	7	1345.207801	9.823971663	0.995004447	131.4093605	4	6	2_7	57
2	6	39	2_6	243	4	7	1345.207801	9.823971663	0.995004447	131.4093605	4	6	2_7	57
2	7	39	2_7	103	1	7	1345.207801	9.823971663	0.995004447	131.4093605	4	6	2_7	57
2	8	39	2_8	196	3	7	1345.207801	9.823971663	0.995004447	131.4093605	4	6	2_7	57
12	1	40	12_1	78	1	1	1403.068435	5.764883598	0.727820503	132.4238605	4	7	12_1	11
12	2	40	12_2	277	5	1	1403.068435	5.764883598	0.727820503	132.4238605	4	7	12_1	11
12	3	40	12_3	274	4	1	1403.068435	5.764883598	0.727820503	132.4238605	4	7	12_1	11
12	5	40	12_5	290	7	1	1403.068435	5.764883598	0.727820503	132.4238605	4	7	12_1	11
12	6	40	12_6	150	2	1	1403.068435	5.764883598	0.727820503	132.4238605	4	7	12_1	11
12	7	40	12_7	248	3	1	1403.068435	5.764883598	0.727820503	132.4238605	4	7	12_1	11
12	8	40	12_8	283	6	1	1403.068435	5.764883598	0.727820503	132.4238605	4	7	12_1	11
12	1	40	12_1	259	6	2	1524.121686	1.897120867	0.430000323	149.6528289	4	7	12_4	27
12	2	40	12_2	207	3	2	1524.121686	1.897120867	0.430000323	149.6528289	4	7	12_4	27
12	3	40	12_3	355	7	2	1524.121686	1.897120867	0.430000323	149.6528289	4	7	12_4	27
12	4	40	12_4	73	1	2	1524.121686	1.897120867	0.430000323	149.6528289	4	7	12_4	27
12	5	40	12_5	248	4	2	1524.121686	1.897120867	0.430000323	149.6528289	4	7	12_4	27
12	6	40	12_6	78	2	2	1524.121686	1.897120867	0.430000323	149.6528289	4	7	12_4	27
12	7	40	12_7	250	5	2	1524.121686	1.897120867	0.430000323	149.6528289	4	7	12_4	27
12	1	40	12_1	364	6	3	1479.51685	2.582558534	0.46445932	83.03009542	4	7	12_6	22
12	2	40	12_2	233	2	3	1479.51685	2.582558534	0.46445932	83.03009542	4	7	12_6	22
12	3	40	12_3	429	7	3	1479.51685	2.582558534	0.46445932	83.03009542	4	7	12_6	22
12	4	40	12_4	285	5	3	1479.51685	2.582558534	0.46445932	83.03009542	4	7	12_6	22
12	5	40	12_5	265	4	3	1479.51685	2.582558534	0.46445932	83.03009542	4	7	12_6	22
12	6	40	12_6	72	1	3	1479.51685	2.582558534	0.46445932	83.03009542	4	7	12_6	22
12	7	40	12_7	255	3	3	1479.51685	2.582558534	0.46445932	83.03009542	4	7	12_6	22
12	1	40	12_1	58	2	4	1391.287022	3.403207292	0.437638663	34.17705698	4	7	12_1	17
12	2	40	12_2	242	5	4	1391.287022	3.403207292	0.437638663	34.17705698	4	7	12_1	17
12	3	40	12_3	106	4	4	1391.287022	3.403207292	0.437638663	34.17705698	4	7	12_1	17
12	4	40	12_4	55	1	4	1391.287022	3.403207292	0.437638663	34.17705698	4	7	12_1	17
12	5	40	12_5	325	6	4	1391.287022	3.403207292	0.437638663	34.17705698	4	7	12_1	17
12	6	40	12_6	85	3	4	1391.287022	3.403207292	0.437638663	34.17705698	4	7	12_1	17
12	7	40	12_7	370	7	4	1391.287022	3.403207292	0.437638663	34.17705698	4	7	12_1	17
12	1	40	12_1	84	3	5	1336.308065	4.420504215	0.236520319	10.4262497	4	4	12_4	17
12	3	40	12_3	111	4	5	1336.308065	4.420504215	0.236520319	10.4262497	4	4	12_4	17
12	4	40	12_4	58	1	5	1336.308065	4.420504215	0.236520319	10.4262497	4	4	12_4	17
12	6	40	12_6	69	2	5	1336.308065	4.420504215	0.236520319	10.4262497	4	4	12_4	17
12	1	40	12_1	72	1	6	1412.330498	4.020930497	0.730803513	109.5939991	4	5	12_1	33
12	2	40	12_2	215	5	6	1412.330498	4.020930497	0.730803513	109.5939991	4	5	12_1	33
12	4	40	12_4	136	4	6	1412.330498	4.020930497	0.730803513	109.5939991	4	5	12_1	33
12	6	40	12_6	78	2	6	1412.330498	4.020930497	0.730803513	109.5939991	4	5	12_1	33
12	7	40	12_7	135	3	6	1412.330498	4.020930497	0.730803513	109.5939991	4	5	12_1	33
10	2	41	10_2	81	2	1	1490.661487	6.803502494	0.60614703	120.6115478	3	6	10_8	11
10	3	41	10_3	86	3	1	1490.661487	6.803502494	0.60614703	120.6115478	3	6	10_8	11
10	4	41	10_4	157	6	1	1490.661487	6.803502494	0.60614703	120.6115478	3	6	10_8	11
10	5	41	10_5	127	5	1	1490.661487	6.803502494	0.60614703	120.6115478	3	6	10_8	11
10	6	41	10_6	109	4	1	1490.661487	6.803502494	0.60614703	120.6115478	3	6	10_8	11
10	8	41	10_8	62	1	1	1490.661487	6.803502494	0.60614703	120.6115478	3	6	10_8	11
10	1	41	10_1	159	5	2	1493.274058	4.840853916	0.599029142	176.3220876	3	5	10_1	18
10	2	41	10_2	132	2	2	1493.274058	4.840853916	0.599029142	176.3220876	3	5	10_1	18
10	3	41	10_3	121	1	2	1493.274058	4.840853916	0.599029142	176.3220876	3	5	10_1	18
10	6	41	10_6	157	3	2	1493.274058	4.840853916	0.599029142	176.3220876	3	5	10_1	18
10	8	41	10_8	157	4	2	1493.274058	4.840853916	0.599029142	176.3220876	3	5	10_1	18
10	2	41	10_2	469	3	3	1380.555953	5.962777183	0.753619812	160.3694707	3	3	10_8	35
10	3	41	10_3	150	2	3	1380.555953	5.962777183	0.753619812	160.3694707	3	3	10_8	35
10	8	41	10_8	85	1	3	1380.555953	5.962777183	0.753619812	160.3694707	3	3	10_8	35
10	1	41	10_1	230	4	4	1312.29606	8.925114956	0.932229569	176.6285334	3	4	10_8	38
10	2	41	10_2	205	2	4	1312.29606	8.925114956	0.932229569	176.6285334	3	4	10_8	38
10	3	41	10_3	227	3	4	1312.29606	8.925114956	0.932229569	176.6285334	3	4	10_8	38
10	8	41	10_8	90	1	4	1312.29606	8.925114956	0.932229569	176.6285334	3	4	10_8	38
10	2	41	10_2	180	3	5	1443.397628	6.062327015	0.749206505	176.4108792	3	6	10_3	53
10	3	41	10_3	119	1	5	1443.397628	6.062327015	0.749206505	176.4108792	3	6	10_3	53
10	5	41	10_5	186	5	5	1443.397628	6.062327015	0.749206505	176.4108792	3	6	10_3	53
10	6	41	10_6	186	4	5	1443.397628	6.062327015	0.749206505	176.4108792	3	6	10_3	53
10	7	41	10_7	210	6	5	1443.397628	6.062327015	0.749206505	176.4108792	3	6	10_3	53
10	8	41	10_8	127	2	5	1443.397628	6.062327015	0.749206505	176.4108792	3	6	10_3	53
10	1	41	10_1	218	6	6	1359.699269	11.23005492	0.965329248	142.9206062	3	7	10_6	42
10	2	41	10_2	244	7	6	1359.699269	11.23005492	0.965329248	142.9206062	3	7	10_6	42
10	3	41	10_3	151	1	6	1359.699269	11.23005492	0.965329248	142.9206062	3	7	10_6	42
10	5	41	10_5	211	5	6	1359.699269	11.23005492	0.965329248	142.9206062	3	7	10_6	42
10	6	41	10_6	171	3	6	1359.699269	11.23005492	0.965329248	142.9206062	3	7	10_6	42
10	7	41	10_7	165	2	6	1359.699269	11.23005492	0.965329248	142.9206062	3	7	10_6	42
10	8	41	10_8	188	4	6	1359.699269	11.23005492	0.965329248	142.9206062	3	7	10_6	42
6	1	42	6_1	88	2	1	1306.998144	4.776956287	0.794128991	119.4153571	5	5	6_2	3
6	2	42	6_2	50	1	1	1306.998144	4.776956287	0.794128991	119.4153571	5	5	6_2	3
6	4	42	6_4	115	4	1	1306.998144	4.776956287	0.794128991	119.4153571	5	5	6_2	3
6	5	42	6_5	103	3	1	1306.998144	4.776956287	0.794128991	119.4153571	5	5	6_2	3
6	7	42	6_7	463	5	1	1306.998144	4.776956287	0.794128991	119.4153571	5	5	6_2	3
6	1	42	6_1	176	2	5	1410.517421	6.081570704	0.843883594	156.9832273	5	6	6_2	50
6	2	42	6_2	102	1	5	1410.517421	6.081570704	0.843883594	156.9832273	5	6	6_2	50
6	3	42	6_3	185	3	5	1410.517421	6.081570704	0.843883594	156.9832273	5	6	6_2	50
6	4	42	6_4	254	5	5	1410.517421	6.081570704	0.843883594	156.9832273	5	6	6_2	50
6	6	42	6_6	360	6	5	1410.517421	6.081570704	0.843883594	156.9832273	5	6	6_2	50
6	8	42	6_8	242	4	5	1410.517421	6.081570704	0.843883594	156.9832273	5	6	6_2	50
6	1	42	6_1	227	3	6	1226.957016	1.928223904	0.323761591	162.4317861	5	3	6_2	11
6	2	42	6_2	63	1	6	1226.957016	1.928223904	0.323761591	162.4317861	5	3	6_2	11
6	4	42	6_4	219	2	6	1226.957016	1.928223904	0.323761591	162.4317861	5	3	6_2	11
3	1	43	3_1	142	2	1	1413.650327	8.867824627	0.869823169	122.84732	4	6	3_7	57
3	2	43	3_2	118	1	1	1413.650327	8.867824627	0.869823169	122.84732	4	6	3_7	57
3	5	43	3_5	149	4	1	1413.650327	8.867824627	0.869823169	122.84732	4	6	3_7	57
3	6	43	3_6	500	6	1	1413.650327	8.867824627	0.869823169	122.84732	4	6	3_7	57
3	7	43	3_7	144	3	1	1413.650327	8.867824627	0.869823169	122.84732	4	6	3_7	57
3	8	43	3_8	168	5	1	1413.650327	8.867824627	0.869823169	122.84732	4	6	3_7	57
3	1	43	3_1	125	1	3	1552.529793	4.05711216	0.596428127	101.7215107	4	6	3_1	46
3	3	43	3_3	228	4	3	1552.529793	4.05711216	0.596428127	101.7215107	4	6	3_1	46
3	4	43	3_4	257	5	3	1552.529793	4.05711216	0.596428127	101.7215107	4	6	3_1	46
3	5	43	3_5	137	2	3	1552.529793	4.05711216	0.596428127	101.7215107	4	6	3_1	46
3	7	43	3_7	394	6	3	1552.529793	4.05711216	0.596428127	101.7215107	4	6	3_1	46
3	8	43	3_8	183	3	3	1552.529793	4.05711216	0.596428127	101.7215107	4	6	3_1	46
3	1	43	3_1	91	1	4	1438.542766	3.653262642	0.681046576	94.00689661	4	3	3_1	14
3	3	43	3_3	221	3	4	1438.542766	3.653262642	0.681046576	94.00689661	4	3	3_1	14
3	7	43	3_7	183	2	4	1438.542766	3.653262642	0.681046576	94.00689661	4	3	3_1	14
3	1	43	3_1	122	1	5	1479.027739	9.606710299	0.986065806	142.6747734	4	4	3_1	32
3	2	43	3_2	139	2	5	1479.027739	9.606710299	0.986065806	142.6747734	4	4	3_1	32
3	5	43	3_5	181	3	5	1479.027739	9.606710299	0.986065806	142.6747734	4	4	3_1	32
3	8	43	3_8	203	4	5	1479.027739	9.606710299	0.986065806	142.6747734	4	4	3_1	32
3	1	43	3_1	141	2	6	1441.668427	4.161144127	0.713252683	139.6047507	4	4	3_1	41
3	2	43	3_2	121	1	6	1441.668427	4.161144127	0.713252683	139.6047507	4	4	3_1	41
3	5	43	3_5	183	3	6	1441.668427	4.161144127	0.713252683	139.6047507	4	4	3_1	41
3	8	43	3_8	190	4	6	1441.668427	4.161144127	0.713252683	139.6047507	4	4	3_1	41
5	4	44	5_4	159	1	1	1242.460069	5.180486412	0.741360662	145.7757037	4	1	5_4	113
5	1	44	5_1	105	2	2	1383.917633	4.91420688	0.606447807	83.87196131	4	7	5_4	20
5	2	44	5_2	446	7	2	1383.917633	4.91420688	0.606447807	83.87196131	4	7	5_4	20
5	3	44	5_3	183	3	2	1383.917633	4.91420688	0.606447807	83.87196131	4	7	5_4	20
5	4	44	5_4	75	1	2	1383.917633	4.91420688	0.606447807	83.87196131	4	7	5_4	20
5	5	44	5_5	315	4	2	1383.917633	4.91420688	0.606447807	83.87196131	4	7	5_4	20
5	6	44	5_6	386	5	2	1383.917633	4.91420688	0.606447807	83.87196131	4	7	5_4	20
5	8	44	5_8	445	6	2	1383.917633	4.91420688	0.606447807	83.87196131	4	7	5_4	20
5	1	44	5_1	105	1	3	1517.914009	3.258745803	0.800120712	120.3682828	4	7	5_1	28
5	2	44	5_2	377	5	3	1517.914009	3.258745803	0.800120712	120.3682828	4	7	5_1	28
5	3	44	5_3	441	7	3	1517.914009	3.258745803	0.800120712	120.3682828	4	7	5_1	28
5	4	44	5_4	110	2	3	1517.914009	3.258745803	0.800120712	120.3682828	4	7	5_1	28
5	5	44	5_5	393	6	3	1517.914009	3.258745803	0.800120712	120.3682828	4	7	5_1	28
5	7	44	5_7	190	3	3	1517.914009	3.258745803	0.800120712	120.3682828	4	7	5_1	28
5	8	44	5_8	211	4	3	1517.914009	3.258745803	0.800120712	120.3682828	4	7	5_1	28
5	1	44	5_1	43	1	4	1133.128171	3.80266281	0.270657789	22.54911614	4	5	5_1	8
5	2	44	5_2	79	3	4	1133.128171	3.80266281	0.270657789	22.54911614	4	5	5_1	8
5	3	44	5_3	205	5	4	1133.128171	3.80266281	0.270657789	22.54911614	4	5	5_1	8
5	4	44	5_4	45	2	4	1133.128171	3.80266281	0.270657789	22.54911614	4	5	5_1	8
5	8	44	5_8	92	4	4	1133.128171	3.80266281	0.270657789	22.54911614	4	5	5_1	8
5	1	44	5_1	45	2	5	915.997093	4.280956137	0.081222041	0.81485356	4	2	5_4	5
5	4	44	5_4	35	1	5	915.997093	4.280956137	0.081222041	0.81485356	4	2	5_4	5
5	1	44	5_1	53	1	6	1229.186058	3.041757754	0.2854629	36.67127126	4	6	5_1	9
5	2	44	5_2	318	5	6	1229.186058	3.041757754	0.2854629	36.67127126	4	6	5_1	9
5	4	44	5_4	106	3	6	1229.186058	3.041757754	0.2854629	36.67127126	4	6	5_1	9
5	5	44	5_5	264	4	6	1229.186058	3.041757754	0.2854629	36.67127126	4	6	5_1	9
5	7	44	5_7	102	2	6	1229.186058	3.041757754	0.2854629	36.67127126	4	6	5_1	9
5	8	44	5_8	408	6	6	1229.186058	3.041757754	0.2854629	36.67127126	4	6	5_1	9
1	2	45	1_2	248	2	1	1432.795854	6.444800858	0.898648331	146.3001821	4	5	1_5	35
1	3	45	1_3	266	5	1	1432.795854	6.444800858	0.898648331	146.3001821	4	5	1_5	35
1	5	45	1_5	77	1	1	1432.795854	6.444800858	0.898648331	146.3001821	4	5	1_5	35
1	6	45	1_6	257	4	1	1432.795854	6.444800858	0.898648331	146.3001821	4	5	1_5	35
1	7	45	1_7	253	3	1	1432.795854	6.444800858	0.898648331	146.3001821	4	5	1_5	35
1	2	45	1_2	227	2	2	1575.219193	1.356938619	0.267081939	105.9026018	4	4	1_5	14
1	4	45	1_4	241	4	2	1575.219193	1.356938619	0.267081939	105.9026018	4	4	1_5	14
1	5	45	1_5	75	1	2	1575.219193	1.356938619	0.267081939	105.9026018	4	4	1_5	14
1	6	45	1_6	240	3	2	1575.219193	1.356938619	0.267081939	105.9026018	4	4	1_5	14
1	2	45	1_2	178	2	3	1426.290136	4.62124555	0.861839197	153.059407	4	3	1_5	71
1	3	45	1_3	227	3	3	1426.290136	4.62124555	0.861839197	153.059407	4	3	1_5	71
1	5	45	1_5	134	1	3	1426.290136	4.62124555	0.861839197	153.059407	4	3	1_5	71
1	1	45	1_1	338	2	4	1508.328052	2.641045469	0.503116127	147.084071	4	5	1_5	11
1	2	45	1_2	353	3	4	1508.328052	2.641045469	0.503116127	147.084071	4	5	1_5	11
1	4	45	1_4	405	5	4	1508.328052	2.641045469	0.503116127	147.084071	4	5	1_5	11
1	5	45	1_5	60	1	4	1508.328052	2.641045469	0.503116127	147.084071	4	5	1_5	11
1	8	45	1_8	368	4	4	1508.328052	2.641045469	0.503116127	147.084071	4	5	1_5	11
1	2	45	1_2	212	4	5	1454.388356	6.178736119	0.827039465	144.6960253	4	5	1_5	7
1	3	45	1_3	211	2	5	1454.388356	6.178736119	0.827039465	144.6960253	4	5	1_5	7
1	5	45	1_5	50	1	5	1454.388356	6.178736119	0.827039465	144.6960253	4	5	1_5	7
1	6	45	1_6	258	5	5	1454.388356	6.178736119	0.827039465	144.6960253	4	5	1_5	7
1	8	45	1_8	211	3	5	1454.388356	6.178736119	0.827039465	144.6960253	4	5	1_5	7
1	5	45	1_5	69	1	6	1476.983777	5.926365082	0.701557572	133.6978556	4	1	1_5	11
9	1	46	9_1	174	6	1	1550.846902	8.654536928	0.932642929	96.72241525	4	8	9_8	28
9	2	46	9_2	162	5	1	1550.846902	8.654536928	0.932642929	96.72241525	4	8	9_8	28
9	3	46	9_3	211	8	1	1550.846902	8.654536928	0.932642929	96.72241525	4	8	9_8	28
9	4	46	9_4	85	1	1	1550.846902	8.654536928	0.932642929	96.72241525	4	8	9_8	28
9	5	46	9_5	148	4	1	1550.846902	8.654536928	0.932642929	96.72241525	4	8	9_8	28
9	6	46	9_6	108	3	1	1550.846902	8.654536928	0.932642929	96.72241525	4	8	9_8	28
9	7	46	9_7	98	2	1	1550.846902	8.654536928	0.932642929	96.72241525	4	8	9_8	28
9	8	46	9_8	183	7	1	1550.846902	8.654536928	0.932642929	96.72241525	4	8	9_8	28
9	2	46	9_2	499	7	2	1499.697445	5.462411492	0.666144	92.12343346	4	7	9_6	12
9	3	46	9_3	132	5	2	1499.697445	5.462411492	0.666144	92.12343346	4	7	9_6	12
9	4	46	9_4	114	3	2	1499.697445	5.462411492	0.666144	92.12343346	4	7	9_6	12
9	5	46	9_5	117	4	2	1499.697445	5.462411492	0.666144	92.12343346	4	7	9_6	12
9	6	46	9_6	89	1	2	1499.697445	5.462411492	0.666144	92.12343346	4	7	9_6	12
9	7	46	9_7	94	2	2	1499.697445	5.462411492	0.666144	92.12343346	4	7	9_6	12
9	8	46	9_8	146	6	2	1499.697445	5.462411492	0.666144	92.12343346	4	7	9_6	12
9	6	46	9_6	80	1	3	1282.186664	9.319669326	0.959577927	136.2236049	4	2	9_6	6
9	7	46	9_7	191	2	3	1282.186664	9.319669326	0.959577927	136.2236049	4	2	9_6	6
9	4	46	9_4	112	3	4	1433.528449	5.253308047	0.594407426	169.8834815	4	5	9_8	5
9	5	46	9_5	119	4	4	1433.528449	5.253308047	0.594407426	169.8834815	4	5	9_8	5
9	6	46	9_6	97	2	4	1433.528449	5.253308047	0.594407426	169.8834815	4	5	9_8	5
9	7	46	9_7	96	1	4	1433.528449	5.253308047	0.594407426	169.8834815	4	5	9_8	5
9	8	46	9_8	156	5	4	1433.528449	5.253308047	0.594407426	169.8834815	4	5	9_8	5
9	2	46	9_2	425	4	5	1296.754421	3.272606563	0.423773263	41.40824707	4	5	9_7	27
9	4	46	9_4	436	5	5	1296.754421	3.272606563	0.423773263	41.40824707	4	5	9_7	27
9	5	46	9_5	101	2	5	1296.754421	3.272606563	0.423773263	41.40824707	4	5	9_7	27
9	6	46	9_6	387	3	5	1296.754421	3.272606563	0.423773263	41.40824707	4	5	9_7	27
9	7	46	9_7	60	1	5	1296.754421	3.272606563	0.423773263	41.40824707	4	5	9_7	27
9	1	46	9_1	287	6	6	1305.697419	5.443258451	0.942023442	157.7002385	4	6	9_6	64
9	4	46	9_4	189	4	6	1305.697419	5.443258451	0.942023442	157.7002385	4	6	9_6	64
9	5	46	9_5	198	5	6	1305.697419	5.443258451	0.942023442	157.7002385	4	6	9_6	64
9	6	46	9_6	135	1	6	1305.697419	5.443258451	0.942023442	157.7002385	4	6	9_6	64
9	7	46	9_7	146	2	6	1305.697419	5.443258451	0.942023442	157.7002385	4	6	9_6	64
9	8	46	9_8	155	3	6	1305.697419	5.443258451	0.942023442	157.7002385	4	6	9_6	64
11	1	49	11_1	127	3	1	1496.138491	4.667100855	0.478963984	20.37964553	5	6	11_3	20
11	3	49	11_3	73	1	1	1496.138491	4.667100855	0.478963984	20.37964553	5	6	11_3	20
11	4	49	11_4	141	5	1	1496.138491	4.667100855	0.478963984	20.37964553	5	6	11_3	20
11	5	49	11_5	119	2	1	1496.138491	4.667100855	0.478963984	20.37964553	5	6	11_3	20
11	6	49	11_6	145	6	1	1496.138491	4.667100855	0.478963984	20.37964553	5	6	11_3	20
11	8	49	11_8	130	4	1	1496.138491	4.667100855	0.478963984	20.37964553	5	6	11_3	20
11	1	49	11_1	94	1	2	1542.571024	4.020687073	0.676969628	135.3901206	5	3	11_1	10
11	3	49	11_3	108	2	2	1542.571024	4.020687073	0.676969628	135.3901206	5	3	11_1	10
11	8	49	11_8	137	3	2	1542.571024	4.020687073	0.676969628	135.3901206	5	3	11_1	10
11	1	49	11_1	157	2	3	1487.963421	4.519357443	0.841608086	156.9844839	5	4	11_1	62
11	3	49	11_3	140	1	3	1487.963421	4.519357443	0.841608086	156.9844839	5	4	11_1	62
11	5	49	11_5	239	4	3	1487.963421	4.519357443	0.841608086	156.9844839	5	4	11_1	62
11	8	49	11_8	182	3	3	1487.963421	4.519357443	0.841608086	156.9844839	5	4	11_1	62
11	1	49	11_1	58	1	4	1372.366394	5.491727234	0.617727444	87.03021071	5	5	11_1	13
11	2	49	11_2	141	3	4	1372.366394	5.491727234	0.617727444	87.03021071	5	5	11_1	13
11	3	49	11_3	60	2	4	1372.366394	5.491727234	0.617727444	87.03021071	5	5	11_1	13
11	4	49	11_4	159	5	4	1372.366394	5.491727234	0.617727444	87.03021071	5	5	11_1	13
11	8	49	11_8	141	4	4	1372.366394	5.491727234	0.617727444	87.03021071	5	5	11_1	13
8	2	50	8_2	93	5	1	1553.620104	8.776740877	0.789124566	73.66086464	5	6	8_8	5
8	3	50	8_3	116	6	1	1553.620104	8.776740877	0.789124566	73.66086464	5	6	8_8	5
8	4	50	8_4	55	1	1	1553.620104	8.776740877	0.789124566	73.66086464	5	6	8_8	5
8	5	50	8_5	87	3	1	1553.620104	8.776740877	0.789124566	73.66086464	5	6	8_8	5
8	6	50	8_6	92	4	1	1553.620104	8.776740877	0.789124566	73.66086464	5	6	8_8	5
8	8	50	8_8	67	2	1	1553.620104	8.776740877	0.789124566	73.66086464	5	6	8_8	5
8	4	50	8_4	98	1	2	1439.70985	7.074998242	0.810229858	137.2310439	5	5	8_6	12
8	5	50	8_5	203	5	2	1439.70985	7.074998242	0.810229858	137.2310439	5	5	8_6	12
8	6	50	8_6	122	3	2	1439.70985	7.074998242	0.810229858	137.2310439	5	5	8_6	12
8	7	50	8_7	129	4	2	1439.70985	7.074998242	0.810229858	137.2310439	5	5	8_6	12
8	8	50	8_8	115	2	2	1439.70985	7.074998242	0.810229858	137.2310439	5	5	8_6	12
8	2	50	8_2	151	5	3	1433.113047	5.879711022	0.851003924	115.5947513	5	5	8_4	25
8	4	50	8_4	76	1	3	1433.113047	5.879711022	0.851003924	115.5947513	5	5	8_4	25
8	5	50	8_5	134	4	3	1433.113047	5.879711022	0.851003924	115.5947513	5	5	8_4	25
8	6	50	8_6	95	3	3	1433.113047	5.879711022	0.851003924	115.5947513	5	5	8_4	25
8	8	50	8_8	83	2	3	1433.113047	5.879711022	0.851003924	115.5947513	5	5	8_4	25
8	4	50	8_4	67	1	4	1479.152259	6.927701632	0.814978125	119.1471157	5	2	8_4	2
8	8	50	8_8	101	2	4	1479.152259	6.927701632	0.814978125	119.1471157	5	2	8_4	2
8	2	50	8_2	105	4	5	1493.747535	6.493864	0.453072317	118.1455947	5	4	8_6	16
8	4	50	8_4	81	3	5	1493.747535	6.493864	0.453072317	118.1455947	5	4	8_6	16
8	6	50	8_6	81	2	5	1493.747535	6.493864	0.453072317	118.1455947	5	4	8_6	16
8	8	50	8_8	72	1	5	1493.747535	6.493864	0.453072317	118.1455947	5	4	8_6	16
8	2	50	8_2	124	3	6	1241.729749	2.879389316	0.70334664	159.2363651	5	4	8_4	5
8	4	50	8_4	43	1	6	1241.729749	2.879389316	0.70334664	159.2363651	5	4	8_4	5
8	7	50	8_7	174	4	6	1241.729749	2.879389316	0.70334664	159.2363651	5	4	8_4	5
8	8	50	8_8	105	2	6	1241.729749	2.879389316	0.70334664	159.2363651	5	4	8_4	5
2	2	51	2_2	217	4	1	1514.962838	8.060080234	0.87519545	124.1238433	5	4	2_7	14
2	3	51	2_3	84	2	1	1514.962838	8.060080234	0.87519545	124.1238433	5	4	2_7	14
2	4	51	2_4	117	3	1	1514.962838	8.060080234	0.87519545	124.1238433	5	4	2_7	14
2	7	51	2_7	57	1	1	1514.962838	8.060080234	0.87519545	124.1238433	5	4	2_7	14
2	2	51	2_2	91	3	2	1557.24748	2.472643807	0.457500531	120.4288098	5	4	2_7	13
2	3	51	2_3	86	2	2	1557.24748	2.472643807	0.457500531	120.4288098	5	4	2_7	13
2	7	51	2_7	63	1	2	1557.24748	2.472643807	0.457500531	120.4288098	5	4	2_7	13
2	8	51	2_8	135	4	2	1557.24748	2.472643807	0.457500531	120.4288098	5	4	2_7	13
2	2	51	2_2	132	4	3	1212.602347	5.194476458	0.611826968	22.73431806	5	4	2_7	7
2	3	51	2_3	66	3	3	1212.602347	5.194476458	0.611826968	22.73431806	5	4	2_7	7
2	7	51	2_7	39	1	3	1212.602347	5.194476458	0.611826968	22.73431806	5	4	2_7	7
2	8	51	2_8	65	2	3	1212.602347	5.194476458	0.611826968	22.73431806	5	4	2_7	7
2	3	51	2_3	69	1	4	1313.392887	5.443100476	0.950442327	164.1569894	5	2	2_3	18
2	7	51	2_7	141	2	4	1313.392887	5.443100476	0.950442327	164.1569894	5	2	2_3	18
2	2	51	2_2	133	3	5	1324.265196	2.782026911	0.789955166	90.91242166	5	7	2_3	24
2	3	51	2_3	82	2	5	1324.265196	2.782026911	0.789955166	90.91242166	5	7	2_3	24
2	4	51	2_4	285	7	5	1324.265196	2.782026911	0.789955166	90.91242166	5	7	2_3	24
2	5	51	2_5	257	5	5	1324.265196	2.782026911	0.789955166	90.91242166	5	7	2_3	24
2	6	51	2_6	261	6	5	1324.265196	2.782026911	0.789955166	90.91242166	5	7	2_3	24
2	7	51	2_7	71	1	5	1324.265196	2.782026911	0.789955166	90.91242166	5	7	2_3	24
2	8	51	2_8	171	4	5	1324.265196	2.782026911	0.789955166	90.91242166	5	7	2_3	24
2	3	51	2_3	96	2	6	1367.231852	3.24309618	0.703946907	119.7777766	5	2	2_7	24
2	7	51	2_7	63	1	6	1367.231852	3.24309618	0.703946907	119.7777766	5	2	2_7	24
2	3	51	2_3	68	2	7	1381.161018	7.091024549	0.865357086	124.7500405	5	2	2_7	10
2	7	51	2_7	54	1	7	1381.161018	7.091024549	0.865357086	124.7500405	5	2	2_7	10
10	1	52	10_1	257	5	1	1383.781193	5.98410939	0.881877474	157.2697466	4	5	10_8	15
10	2	52	10_2	228	2	1	1383.781193	5.98410939	0.881877474	157.2697466	4	5	10_8	15
10	3	52	10_3	241	4	1	1383.781193	5.98410939	0.881877474	157.2697466	4	5	10_8	15
10	5	52	10_5	236	3	1	1383.781193	5.98410939	0.881877474	157.2697466	4	5	10_8	15
10	8	52	10_8	66	1	1	1383.781193	5.98410939	0.881877474	157.2697466	4	5	10_8	15
10	1	52	10_1	104	5	2	1168.033887	6.550591699	0.452574715	42.10930698	4	7	10_2	9
10	2	52	10_2	63	2	2	1168.033887	6.550591699	0.452574715	42.10930698	4	7	10_2	9
10	3	52	10_3	49	1	2	1168.033887	6.550591699	0.452574715	42.10930698	4	7	10_2	9
10	4	52	10_4	142	7	2	1168.033887	6.550591699	0.452574715	42.10930698	4	7	10_2	9
10	6	52	10_6	125	6	2	1168.033887	6.550591699	0.452574715	42.10930698	4	7	10_2	9
10	7	52	10_7	68	4	2	1168.033887	6.550591699	0.452574715	42.10930698	4	7	10_2	9
10	8	52	10_8	67	3	2	1168.033887	6.550591699	0.452574715	42.10930698	4	7	10_2	9
10	1	52	10_1	171	6	3	1255.516066	9.493544514	0.694579699	132.319616	4	7	10_3	9
10	2	52	10_2	119	5	3	1255.516066	9.493544514	0.694579699	132.319616	4	7	10_3	9
10	3	52	10_3	71	2	3	1255.516066	9.493544514	0.694579699	132.319616	4	7	10_3	9
10	4	52	10_4	114	3	3	1255.516066	9.493544514	0.694579699	132.319616	4	7	10_3	9
10	5	52	10_5	492	7	3	1255.516066	9.493544514	0.694579699	132.319616	4	7	10_3	9
10	7	52	10_7	56	1	3	1255.516066	9.493544514	0.694579699	132.319616	4	7	10_3	9
10	8	52	10_8	117	4	3	1255.516066	9.493544514	0.694579699	132.319616	4	7	10_3	9
10	2	52	10_2	102	2	4	1216.209196	9.587391787	0.941155041	171.1065365	4	5	10_8	19
10	3	52	10_3	118	4	4	1216.209196	9.587391787	0.941155041	171.1065365	4	5	10_8	19
10	6	52	10_6	120	5	4	1216.209196	9.587391787	0.941155041	171.1065365	4	5	10_8	19
10	7	52	10_7	115	3	4	1216.209196	9.587391787	0.941155041	171.1065365	4	5	10_8	19
10	8	52	10_8	81	1	4	1216.209196	9.587391787	0.941155041	171.1065365	4	5	10_8	19
10	1	52	10_1	198	5	5	1550.350644	11.40004232	0.840387739	128.8608905	4	7	10_2	18
10	2	52	10_2	62	1	5	1550.350644	11.40004232	0.840387739	128.8608905	4	7	10_2	18
10	3	52	10_3	102	2	5	1550.350644	11.40004232	0.840387739	128.8608905	4	7	10_2	18
10	4	52	10_4	120	4	5	1550.350644	11.40004232	0.840387739	128.8608905	4	7	10_2	18
10	6	52	10_6	236	6	5	1550.350644	11.40004232	0.840387739	128.8608905	4	7	10_2	18
10	7	52	10_7	102	3	5	1550.350644	11.40004232	0.840387739	128.8608905	4	7	10_2	18
10	8	52	10_8	316	7	5	1550.350644	11.40004232	0.840387739	128.8608905	4	7	10_2	18
10	2	52	10_2	86	1	6	1333.722321	6.861431336	0.435717921	144.656147	4	5	10_6	27
10	5	52	10_5	165	5	6	1333.722321	6.861431336	0.435717921	144.656147	4	5	10_6	27
10	6	52	10_6	102	2	6	1333.722321	6.861431336	0.435717921	144.656147	4	5	10_6	27
10	7	52	10_7	131	3	6	1333.722321	6.861431336	0.435717921	144.656147	4	5	10_6	27
10	8	52	10_8	164	4	6	1333.722321	6.861431336	0.435717921	144.656147	4	5	10_6	27
1	1	53	1_1	276	6	1	1531.987432	5.913521348	0.950246881	146.2291695	5	6	1_5	28
1	2	53	1_2	185	2	1	1531.987432	5.913521348	0.950246881	146.2291695	5	6	1_5	28
1	3	53	1_3	195	3	1	1531.987432	5.913521348	0.950246881	146.2291695	5	6	1_5	28
1	4	53	1_4	220	5	1	1531.987432	5.913521348	0.950246881	146.2291695	5	6	1_5	28
1	5	53	1_5	85	1	1	1531.987432	5.913521348	0.950246881	146.2291695	5	6	1_5	28
1	8	53	1_8	216	4	1	1531.987432	5.913521348	0.950246881	146.2291695	5	6	1_5	28
1	2	53	1_2	127	3	2	1459.182321	5.336884665	0.926089685	97.54216896	5	6	1_5	37
1	3	53	1_3	142	5	2	1459.182321	5.336884665	0.926089685	97.54216896	5	6	1_5	37
1	5	53	1_5	91	1	2	1459.182321	5.336884665	0.926089685	97.54216896	5	6	1_5	37
1	6	53	1_6	219	6	2	1459.182321	5.336884665	0.926089685	97.54216896	5	6	1_5	37
1	7	53	1_7	128	4	2	1459.182321	5.336884665	0.926089685	97.54216896	5	6	1_5	37
1	8	53	1_8	117	2	2	1459.182321	5.336884665	0.926089685	97.54216896	5	6	1_5	37
1	3	53	1_3	222	3	3	1328.72867	2.020203326	0.40634158	149.7992177	5	3	1_5	20
1	5	53	1_5	75	1	3	1328.72867	2.020203326	0.40634158	149.7992177	5	3	1_5	20
1	6	53	1_6	137	2	3	1328.72867	2.020203326	0.40634158	149.7992177	5	3	1_5	20
1	2	53	1_2	334	2	4	1602.334749	3.384250536	0.669594564	142.7707784	5	4	1_5	104
1	5	53	1_5	148	1	4	1602.334749	3.384250536	0.669594564	142.7707784	5	4	1_5	104
1	6	53	1_6	489	4	4	1602.334749	3.384250536	0.669594564	142.7707784	5	4	1_5	104
1	8	53	1_8	350	3	4	1602.334749	3.384250536	0.669594564	142.7707784	5	4	1_5	104
1	3	53	1_3	226	2	6	1369.521732	3.366956826	0.925674648	134.8742266	5	3	1_5	171
1	5	53	1_5	224	1	6	1369.521732	3.366956826	0.925674648	134.8742266	5	3	1_5	171
1	7	53	1_7	322	3	6	1369.521732	3.366956826	0.925674648	134.8742266	5	3	1_5	171
1	3	53	1_3	145	4	7	1359.082671	6.504615776	0.979583215	132.0032175	5	4	1_5	9
1	5	53	1_5	75	1	7	1359.082671	6.504615776	0.979583215	132.0032175	5	4	1_5	9
1	6	53	1_6	121	2	7	1359.082671	6.504615776	0.979583215	132.0032175	5	4	1_5	9
1	7	53	1_7	122	3	7	1359.082671	6.504615776	0.979583215	132.0032175	5	4	1_5	9
3	1	54	3_1	71	1	1	1355.202635	8.284243853	0.957840868	130.4711362	5	7	3_1	15
3	2	54	3_2	93	2	1	1355.202635	8.284243853	0.957840868	130.4711362	5	7	3_1	15
3	4	54	3_4	158	5	1	1355.202635	8.284243853	0.957840868	130.4711362	5	7	3_1	15
3	5	54	3_5	165	7	1	1355.202635	8.284243853	0.957840868	130.4711362	5	7	3_1	15
3	6	54	3_6	162	6	1	1355.202635	8.284243853	0.957840868	130.4711362	5	7	3_1	15
3	7	54	3_7	112	3	1	1355.202635	8.284243853	0.957840868	130.4711362	5	7	3_1	15
3	8	54	3_8	135	4	1	1355.202635	8.284243853	0.957840868	130.4711362	5	7	3_1	15
3	1	54	3_1	50	1	2	1430.21128	2.376211314	0.193329723	19.40218803	5	5	3_1	9
3	2	54	3_2	108	3	2	1430.21128	2.376211314	0.193329723	19.40218803	5	5	3_1	9
3	4	54	3_4	145	5	2	1430.21128	2.376211314	0.193329723	19.40218803	5	5	3_1	9
3	7	54	3_7	113	4	2	1430.21128	2.376211314	0.193329723	19.40218803	5	5	3_1	9
3	8	54	3_8	81	2	2	1430.21128	2.376211314	0.193329723	19.40218803	5	5	3_1	9
3	1	54	3_1	77	1	3	1591.249366	4.074100755	0.598289725	117.1980799	5	7	3_1	19
3	2	54	3_2	79	2	3	1591.249366	4.074100755	0.598289725	117.1980799	5	7	3_1	19
3	3	54	3_3	272	7	3	1591.249366	4.074100755	0.598289725	117.1980799	5	7	3_1	19
3	5	54	3_5	244	6	3	1591.249366	4.074100755	0.598289725	117.1980799	5	7	3_1	19
3	6	54	3_6	239	5	3	1591.249366	4.074100755	0.598289725	117.1980799	5	7	3_1	19
3	7	54	3_7	216	4	3	1591.249366	4.074100755	0.598289725	117.1980799	5	7	3_1	19
3	8	54	3_8	147	3	3	1591.249366	4.074100755	0.598289725	117.1980799	5	7	3_1	19
3	1	54	3_1	61	1	4	1338.854101	3.763400597	0.492031014	41.55175247	5	6	3_1	9
3	2	54	3_2	65	2	4	1338.854101	3.763400597	0.492031014	41.55175247	5	6	3_1	9
3	3	54	3_3	158	4	4	1338.854101	3.763400597	0.492031014	41.55175247	5	6	3_1	9
3	4	54	3_4	176	5	4	1338.854101	3.763400597	0.492031014	41.55175247	5	6	3_1	9
3	5	54	3_5	181	6	4	1338.854101	3.763400597	0.492031014	41.55175247	5	6	3_1	9
3	8	54	3_8	130	3	4	1338.854101	3.763400597	0.492031014	41.55175247	5	6	3_1	9
3	1	54	3_1	94	1	6	1343.977456	5.398392424	0.868282614	143.6080393	5	4	3_1	15
3	2	54	3_2	124	2	6	1343.977456	5.398392424	0.868282614	143.6080393	5	4	3_1	15
3	5	54	3_5	226	4	6	1343.977456	5.398392424	0.868282614	143.6080393	5	4	3_1	15
3	7	54	3_7	172	3	6	1343.977456	5.398392424	0.868282614	143.6080393	5	4	3_1	15
5	4	55	5_4	79	1	1	1328.272792	1.687535638	0.155858372	23.01357103	5	3	5_4	24
5	5	55	5_5	260	3	1	1328.272792	1.687535638	0.155858372	23.01357103	5	3	5_4	24
5	6	55	5_6	252	2	1	1328.272792	1.687535638	0.155858372	23.01357103	5	3	5_4	24
5	1	55	5_1	172	1	2	1124.613183	2.165066802	0.620563204	157.9052533	5	1	5_4	13
5	1	55	5_1	126	1	3	1180.635275	3.540309584	0.612521186	146.7995194	5	4	5_1	49
5	2	55	5_2	201	2	3	1180.635275	3.540309584	0.612521186	146.7995194	5	4	5_1	49
5	3	55	5_3	240	4	3	1180.635275	3.540309584	0.612521186	146.7995194	5	4	5_1	49
5	5	55	5_5	204	3	3	1180.635275	3.540309584	0.612521186	146.7995194	5	4	5_1	49
5	1	55	5_1	64	1	5	1117.427558	1.902178741	0.359774798	55.86914426	5	3	5_1	21
5	2	55	5_2	85	2	5	1117.427558	1.902178741	0.359774798	55.86914426	5	3	5_1	21
5	7	55	5_7	164	3	5	1117.427558	1.902178741	0.359774798	55.86914426	5	3	5_1	21
5	2	55	5_2	49	2	6	1191.443339	2.937718191	0.366913955	7.624584075	5	2	5_4	12
5	4	55	5_4	47	1	6	1191.443339	2.937718191	0.366913955	7.624584075	5	2	5_4	12
5	1	55	5_1	154	1	7	1154.743991	5.564117692	0.600430091	130.6287327	5	3	5_1	108
5	2	55	5_2	228	2	7	1154.743991	5.564117692	0.600430091	130.6287327	5	3	5_1	108
5	3	55	5_3	256	3	7	1154.743991	5.564117692	0.600430091	130.6287327	5	3	5_1	108
9	3	56	9_3	223	6	1	1443.682605	4.914435459	0.939170523	168.0351356	5	6	9_8	35
9	4	56	9_4	120	4	1	1443.682605	4.914435459	0.939170523	168.0351356	5	6	9_8	35
9	5	56	9_5	119	3	1	1443.682605	4.914435459	0.939170523	168.0351356	5	6	9_8	35
9	6	56	9_6	103	2	1	1443.682605	4.914435459	0.939170523	168.0351356	5	6	9_8	35
9	7	56	9_7	93	1	1	1443.682605	4.914435459	0.939170523	168.0351356	5	6	9_8	35
9	8	56	9_8	167	5	1	1443.682605	4.914435459	0.939170523	168.0351356	5	6	9_8	35
9	3	56	9_3	56	1	3	1327.456523	3.071223959	0.474727123	138.3543186	5	4	9_5	17
9	4	56	9_4	183	4	3	1327.456523	3.071223959	0.474727123	138.3543186	5	4	9_5	17
9	5	56	9_5	62	2	3	1327.456523	3.071223959	0.474727123	138.3543186	5	4	9_5	17
9	7	56	9_7	165	3	3	1327.456523	3.071223959	0.474727123	138.3543186	5	4	9_5	17
9	1	56	9_1	60	2	4	1005.019305	2.519626727	0.287902882	142.6237667	5	7	9_7	17
9	3	56	9_3	95	5	4	1005.019305	2.519626727	0.287902882	142.6237667	5	7	9_7	17
9	4	56	9_4	236	7	4	1005.019305	2.519626727	0.287902882	142.6237667	5	7	9_7	17
9	5	56	9_5	71	4	4	1005.019305	2.519626727	0.287902882	142.6237667	5	7	9_7	17
9	6	56	9_6	70	3	4	1005.019305	2.519626727	0.287902882	142.6237667	5	7	9_7	17
9	7	56	9_7	57	1	4	1005.019305	2.519626727	0.287902882	142.6237667	5	7	9_7	17
9	8	56	9_8	202	6	4	1005.019305	2.519626727	0.287902882	142.6237667	5	7	9_7	17
9	1	56	9_1	321	6	5	1345.967047	2.98524831	0.303904838	18.81324963	5	7	9_6	9
9	3	56	9_3	75	3	5	1345.967047	2.98524831	0.303904838	18.81324963	5	7	9_6	9
9	4	56	9_4	353	7	5	1345.967047	2.98524831	0.303904838	18.81324963	5	7	9_6	9
9	5	56	9_5	107	4	5	1345.967047	2.98524831	0.303904838	18.81324963	5	7	9_6	9
9	6	56	9_6	57	2	5	1345.967047	2.98524831	0.303904838	18.81324963	5	7	9_6	9
9	7	56	9_7	51	1	5	1345.967047	2.98524831	0.303904838	18.81324963	5	7	9_6	9
9	8	56	9_8	309	5	5	1345.967047	2.98524831	0.303904838	18.81324963	5	7	9_6	9
9	1	56	9_1	214	4	6	1304.111528	5.243001363	0.701233489	171.5337608	5	6	9_6	32
9	3	56	9_3	109	2	6	1304.111528	5.243001363	0.701233489	171.5337608	5	6	9_6	32
9	5	56	9_5	229	5	6	1304.111528	5.243001363	0.701233489	171.5337608	5	6	9_6	32
9	6	56	9_6	78	1	6	1304.111528	5.243001363	0.701233489	171.5337608	5	6	9_6	32
9	7	56	9_7	117	3	6	1304.111528	5.243001363	0.701233489	171.5337608	5	6	9_6	32
9	8	56	9_8	479	6	6	1304.111528	5.243001363	0.701233489	171.5337608	5	6	9_6	32
9	3	56	9_3	106	3	7	1444.475826	4.644800743	0.854884947	113.0543419	5	4	9_7	44
9	5	56	9_5	148	4	7	1444.475826	4.644800743	0.854884947	113.0543419	5	4	9_7	44
9	6	56	9_6	105	2	7	1444.475826	4.644800743	0.854884947	113.0543419	5	4	9_7	44
9	7	56	9_7	88	1	7	1444.475826	4.644800743	0.854884947	113.0543419	5	4	9_7	44
6	1	57	6_1	109	1	1	1346.563029	5.035840801	0.903693807	178.5993364	6	4	6_3	31
6	2	57	6_2	110	2	1	1346.563029	5.035840801	0.903693807	178.5993364	6	4	6_3	31
6	3	57	6_3	137	3	1	1346.563029	5.035840801	0.903693807	178.5993364	6	4	6_3	31
6	4	57	6_4	210	4	1	1346.563029	5.035840801	0.903693807	178.5993364	6	4	6_3	31
6	2	57	6_2	125	2	2	1348.137149	6.169440967	0.563998017	119.4927728	6	5	6_3	40
6	3	57	6_3	107	1	2	1348.137149	6.169440967	0.563998017	119.4927728	6	5	6_3	40
6	5	57	6_5	173	4	2	1348.137149	6.169440967	0.563998017	119.4927728	6	5	6_3	40
6	7	57	6_7	163	3	2	1348.137149	6.169440967	0.563998017	119.4927728	6	5	6_3	40
6	8	57	6_8	229	5	2	1348.137149	6.169440967	0.563998017	119.4927728	6	5	6_3	40
6	2	57	6_2	63	1	3	1364.238921	4.889733747	0.312766515	104.1502198	6	4	6_3	8
6	3	57	6_3	63	2	3	1364.238921	4.889733747	0.312766515	104.1502198	6	4	6_3	8
6	4	57	6_4	132	3	3	1364.238921	4.889733747	0.312766515	104.1502198	6	4	6_3	8
6	8	57	6_8	172	4	3	1364.238921	4.889733747	0.312766515	104.1502198	6	4	6_3	8
6	2	57	6_2	60	1	6	1521.114552	6.063358986	0.592732146	113.4742891	6	3	6_5	12
6	3	57	6_3	68	3	6	1521.114552	6.063358986	0.592732146	113.4742891	6	3	6_5	12
6	5	57	6_5	60	2	6	1521.114552	6.063358986	0.592732146	113.4742891	6	3	6_5	12
6	1	59	6_1	166	4	1	1466.335905	7.38713435	0.907962585	144.9232308	7	7	6_3	22
6	2	59	6_2	103	2	1	1466.335905	7.38713435	0.907962585	144.9232308	7	7	6_3	22
6	3	59	6_3	56	1	1	1466.335905	7.38713435	0.907962585	144.9232308	7	7	6_3	22
6	4	59	6_4	161	3	1	1466.335905	7.38713435	0.907962585	144.9232308	7	7	6_3	22
6	5	59	6_5	215	6	1	1466.335905	7.38713435	0.907962585	144.9232308	7	7	6_3	22
6	6	59	6_6	232	7	1	1466.335905	7.38713435	0.907962585	144.9232308	7	7	6_3	22
6	7	59	6_7	169	5	1	1466.335905	7.38713435	0.907962585	144.9232308	7	7	6_3	22
6	2	59	6_2	86	2	2	1428.874673	7.149667365	0.801973917	100.4026028	7	5	6_3	17
6	3	59	6_3	58	1	2	1428.874673	7.149667365	0.801973917	100.4026028	7	5	6_3	17
6	4	59	6_4	127	3	2	1428.874673	7.149667365	0.801973917	100.4026028	7	5	6_3	17
6	7	59	6_7	219	4	2	1428.874673	7.149667365	0.801973917	100.4026028	7	5	6_3	17
6	8	59	6_8	450	5	2	1428.874673	7.149667365	0.801973917	100.4026028	7	5	6_3	17
6	1	59	6_1	95	1	3	1467.588576	8.011558906	0.892181966	148.3779094	7	4	6_1	47
6	2	59	6_2	218	4	3	1467.588576	8.011558906	0.892181966	148.3779094	7	4	6_1	47
6	3	59	6_3	119	2	3	1467.588576	8.011558906	0.892181966	148.3779094	7	4	6_1	47
6	5	59	6_5	120	3	3	1467.588576	8.011558906	0.892181966	148.3779094	7	4	6_1	47
6	2	59	6_2	94	2	4	1173.822503	4.947141807	0.753888361	151.1681703	7	3	6_3	38
6	3	59	6_3	77	1	4	1173.822503	4.947141807	0.753888361	151.1681703	7	3	6_3	38
6	4	59	6_4	235	3	4	1173.822503	4.947141807	0.753888361	151.1681703	7	3	6_3	38
6	2	59	6_2	43	1	5	1278.223695	5.734444635	0.748791194	43.2723139	7	3	6_1	4
6	3	59	6_3	120	2	5	1278.223695	5.734444635	0.748791194	43.2723139	7	3	6_1	4
6	7	59	6_7	368	3	5	1278.223695	5.734444635	0.748791194	43.2723139	7	3	6_1	4
6	2	59	6_2	86	2	6	1303.129575	4.902980468	0.883262576	176.8263182	7	4	6_3	10
6	3	59	6_3	62	1	6	1303.129575	4.902980468	0.883262576	176.8263182	7	4	6_3	10
6	4	59	6_4	232	3	6	1303.129575	4.902980468	0.883262576	176.8263182	7	4	6_3	10
6	8	59	6_8	387	4	6	1303.129575	4.902980468	0.883262576	176.8263182	7	4	6_3	10
3	1	60	3_1	78	1	1	1395.267767	1.030901785	0.351674365	166.3372451	6	5	3_1	15
3	2	60	3_2	198	4	1	1395.267767	1.030901785	0.351674365	166.3372451	6	5	3_1	15
3	3	60	3_3	206	5	1	1395.267767	1.030901785	0.351674365	166.3372451	6	5	3_1	15
3	5	60	3_5	155	2	1	1395.267767	1.030901785	0.351674365	166.3372451	6	5	3_1	15
3	8	60	3_8	157	3	1	1395.267767	1.030901785	0.351674365	166.3372451	6	5	3_1	15
3	1	60	3_1	62	1	2	1523.172098	5.331627052	0.667855458	127.8467886	6	3	3_1	9
3	5	60	3_5	171	3	2	1523.172098	5.331627052	0.667855458	127.8467886	6	3	3_1	9
3	8	60	3_8	133	2	2	1523.172098	5.331627052	0.667855458	127.8467886	6	3	3_1	9
3	1	60	3_1	77	1	3	1454.520343	5.729233698	0.650426206	135.3298169	6	3	3_1	10
3	3	60	3_3	343	3	3	1454.520343	5.729233698	0.650426206	135.3298169	6	3	3_1	10
3	6	60	3_6	320	2	3	1454.520343	5.729233698	0.650426206	135.3298169	6	3	3_1	10
3	1	60	3_1	58	1	4	1441.001731	1.847166122	0.296631797	17.88362549	6	3	3_1	10
3	7	60	3_7	250	3	4	1441.001731	1.847166122	0.296631797	17.88362549	6	3	3_1	10
3	8	60	3_8	102	2	4	1441.001731	1.847166122	0.296631797	17.88362549	6	3	3_1	10
3	1	60	3_1	61	1	5	1283.388282	1.443232297	0.165235195	62.91675143	6	3	3_1	7
3	6	60	3_6	208	3	5	1283.388282	1.443232297	0.165235195	62.91675143	6	3	3_1	7
3	8	60	3_8	154	2	5	1283.388282	1.443232297	0.165235195	62.91675143	6	3	3_1	7
3	1	60	3_1	50	1	6	1433.508882	5.479877878	0.678551293	77.71444904	6	5	3_1	6
3	2	60	3_2	88	2	6	1433.508882	5.479877878	0.678551293	77.71444904	6	5	3_1	6
3	3	60	3_3	364	5	6	1433.508882	5.479877878	0.678551293	77.71444904	6	5	3_1	6
3	5	60	3_5	185	4	6	1433.508882	5.479877878	0.678551293	77.71444904	6	5	3_1	6
3	8	60	3_8	147	3	6	1433.508882	5.479877878	0.678551293	77.71444904	6	5	3_1	6
11	1	61	11_1	60	1	1	1283.562473	7.296713717	0.636064595	62.13987681	6	6	11_1	6
11	2	61	11_2	446	6	1	1283.562473	7.296713717	0.636064595	62.13987681	6	6	11_1	6
11	3	61	11_3	67	2	1	1283.562473	7.296713717	0.636064595	62.13987681	6	6	11_1	6
11	4	61	11_4	86	3	1	1283.562473	7.296713717	0.636064595	62.13987681	6	6	11_1	6
11	5	61	11_5	141	5	1	1283.562473	7.296713717	0.636064595	62.13987681	6	6	11_1	6
11	8	61	11_8	98	4	1	1283.562473	7.296713717	0.636064595	62.13987681	6	6	11_1	6
11	1	61	11_1	56	1	2	1314.080804	6.307610076	0.644987941	9.544252066	6	6	11_3	18
11	3	61	11_3	63	2	2	1314.080804	6.307610076	0.644987941	9.544252066	6	6	11_3	18
11	4	61	11_4	69	3	2	1314.080804	6.307610076	0.644987941	9.544252066	6	6	11_3	18
11	5	61	11_5	75	4	2	1314.080804	6.307610076	0.644987941	9.544252066	6	6	11_3	18
11	6	61	11_6	218	6	2	1314.080804	6.307610076	0.644987941	9.544252066	6	6	11_3	18
11	8	61	11_8	111	5	2	1314.080804	6.307610076	0.644987941	9.544252066	6	6	11_3	18
11	1	61	11_1	62	1	3	1311.220571	4.964007508	0.665308301	165.3302946	6	3	11_1	8
11	4	61	11_4	243	3	3	1311.220571	4.964007508	0.665308301	165.3302946	6	3	11_1	8
11	8	61	11_8	226	2	3	1311.220571	4.964007508	0.665308301	165.3302946	6	3	11_1	8
11	1	61	11_1	119	2	4	1361.725265	7.288991607	0.7407573	85.43468152	6	4	11_3	10
11	3	61	11_3	60	1	4	1361.725265	7.288991607	0.7407573	85.43468152	6	4	11_3	10
11	5	61	11_5	153	3	4	1361.725265	7.288991607	0.7407573	85.43468152	6	4	11_3	10
11	8	61	11_8	154	4	4	1361.725265	7.288991607	0.7407573	85.43468152	6	4	11_3	10
11	3	61	11_3	108	1	5	1422.650986	3.207695232	0.605044037	164.1782206	6	1	11_8	3
11	1	61	11_1	122	3	6	1402.871658	2.654537127	0.478456819	67.99633076	6	7	11_3	20
11	2	61	11_2	141	4	6	1402.871658	2.654537127	0.478456819	67.99633076	6	7	11_3	20
11	3	61	11_3	89	1	6	1402.871658	2.654537127	0.478456819	67.99633076	6	7	11_3	20
11	4	61	11_4	109	2	6	1402.871658	2.654537127	0.478456819	67.99633076	6	7	11_3	20
11	5	61	11_5	221	6	6	1402.871658	2.654537127	0.478456819	67.99633076	6	7	11_3	20
11	7	61	11_7	199	5	6	1402.871658	2.654537127	0.478456819	67.99633076	6	7	11_3	20
11	8	61	11_8	222	7	6	1402.871658	2.654537127	0.478456819	67.99633076	6	7	11_3	20
2	3	62	2_3	65	1	1	1505.496743	2.712050985	0.563845706	117.4139129	6	4	2_3	9
2	4	62	2_4	142	3	1	1505.496743	2.712050985	0.563845706	117.4139129	6	4	2_3	9
2	6	62	2_6	180	4	1	1505.496743	2.712050985	0.563845706	117.4139129	6	4	2_3	9
2	7	62	2_7	67	2	1	1505.496743	2.712050985	0.563845706	117.4139129	6	4	2_3	9
2	2	62	2_2	88	3	2	1217.811342	2.74454842	0.271353602	56.08666729	6	6	2_3	5
2	3	62	2_3	30	1	2	1217.811342	2.74454842	0.271353602	56.08666729	6	6	2_3	5
2	4	62	2_4	317	6	2	1217.811342	2.74454842	0.271353602	56.08666729	6	6	2_3	5
2	5	62	2_5	276	4	2	1217.811342	2.74454842	0.271353602	56.08666729	6	6	2_3	5
2	7	62	2_7	31	2	2	1217.811342	2.74454842	0.271353602	56.08666729	6	6	2_3	5
2	8	62	2_8	308	5	2	1217.811342	2.74454842	0.271353602	56.08666729	6	6	2_3	5
2	2	62	2_2	350	4	3	1501.511713	7.439269959	0.8468899	113.2107455	6	4	2_7	102
2	3	62	2_3	146	1	3	1501.511713	7.439269959	0.8468899	113.2107455	6	4	2_7	102
2	4	62	2_4	294	3	3	1501.511713	7.439269959	0.8468899	113.2107455	6	4	2_7	102
2	7	62	2_7	147	2	3	1501.511713	7.439269959	0.8468899	113.2107455	6	4	2_7	102
2	2	62	2_2	163	3	4	1581.617332	8.236798497	0.866301984	116.0873535	6	3	2_3	14
2	3	62	2_3	54	1	4	1581.617332	8.236798497	0.866301984	116.0873535	6	3	2_3	14
2	7	62	2_7	58	2	4	1581.617332	8.236798497	0.866301984	116.0873535	6	3	2_3	14
2	3	62	2_3	60	1	5	1511.840552	1.908920653	0.312845934	157.3444224	6	4	2_3	10
2	5	62	2_5	222	4	5	1511.840552	1.908920653	0.312845934	157.3444224	6	4	2_3	10
2	7	62	2_7	179	2	5	1511.840552	1.908920653	0.312845934	157.3444224	6	4	2_3	10
2	8	62	2_8	199	3	5	1511.840552	1.908920653	0.312845934	157.3444224	6	4	2_3	10
8	2	63	8_2	165	5	1	1453.637391	6.593490531	0.923736369	145.3282889	6	6	8_8	65
8	4	63	8_4	119	2	1	1453.637391	6.593490531	0.923736369	145.3282889	6	6	8_8	65
8	5	63	8_5	213	6	1	1453.637391	6.593490531	0.923736369	145.3282889	6	6	8_8	65
8	6	63	8_6	144	3	1	1453.637391	6.593490531	0.923736369	145.3282889	6	6	8_8	65
8	7	63	8_7	161	4	1	1453.637391	6.593490531	0.923736369	145.3282889	6	6	8_8	65
8	8	63	8_8	118	1	1	1453.637391	6.593490531	0.923736369	145.3282889	6	6	8_8	65
8	2	63	8_2	177	5	2	1321.989747	5.281210069	0.883970697	168.8806133	6	6	8_8	11
8	4	63	8_4	111	2	2	1321.989747	5.281210069	0.883970697	168.8806133	6	6	8_8	11
8	5	63	8_5	194	6	2	1321.989747	5.281210069	0.883970697	168.8806133	6	6	8_8	11
8	6	63	8_6	114	3	2	1321.989747	5.281210069	0.883970697	168.8806133	6	6	8_8	11
8	7	63	8_7	151	4	2	1321.989747	5.281210069	0.883970697	168.8806133	6	6	8_8	11
8	8	63	8_8	84	1	2	1321.989747	5.281210069	0.883970697	168.8806133	6	6	8_8	11
8	2	63	8_2	111	5	3	1321.125576	9.191340477	0.978810172	126.9798423	6	6	8_6	23
8	3	63	8_3	203	6	3	1321.125576	9.191340477	0.978810172	126.9798423	6	6	8_6	23
8	4	63	8_4	72	2	3	1321.125576	9.191340477	0.978810172	126.9798423	6	6	8_6	23
8	6	63	8_6	65	1	3	1321.125576	9.191340477	0.978810172	126.9798423	6	6	8_6	23
8	7	63	8_7	92	3	3	1321.125576	9.191340477	0.978810172	126.9798423	6	6	8_6	23
8	8	63	8_8	105	4	3	1321.125576	9.191340477	0.978810172	126.9798423	6	6	8_6	23
8	2	63	8_2	141	4	4	1439.267956	6.415092989	0.789199245	89.38739005	6	4	8_6	12
8	6	63	8_6	79	1	4	1439.267956	6.415092989	0.789199245	89.38739005	6	4	8_6	12
8	7	63	8_7	127	3	4	1439.267956	6.415092989	0.789199245	89.38739005	6	4	8_6	12
8	8	63	8_8	96	2	4	1439.267956	6.415092989	0.789199245	89.38739005	6	4	8_6	12
8	4	63	8_4	64	1	5	1353.984779	6.444972039	0.8910494	122.1026642	6	3	8_4	11
8	7	63	8_7	134	3	5	1353.984779	6.444972039	0.8910494	122.1026642	6	3	8_4	11
8	8	63	8_8	92	2	5	1353.984779	6.444972039	0.8910494	122.1026642	6	3	8_4	11
8	2	63	8_2	63	4	6	1138.079634	2.470372026	0.481736329	34.92500584	6	4	8_4	10
8	4	63	8_4	38	2	6	1138.079634	2.470372026	0.481736329	34.92500584	6	4	8_4	10
8	6	63	8_6	62	3	6	1138.079634	2.470372026	0.481736329	34.92500584	6	4	8_4	10
8	8	63	8_8	37	1	6	1138.079634	2.470372026	0.481736329	34.92500584	6	4	8_4	10
8	2	63	8_2	177	4	7	1316.075236	3.97328865	0.512209261	52.95740164	6	4	8_8	7
8	3	63	8_3	161	3	7	1316.075236	3.97328865	0.512209261	52.95740164	6	4	8_8	7
8	6	63	8_6	67	2	7	1316.075236	3.97328865	0.512209261	52.95740164	6	4	8_8	7
8	8	63	8_8	44	1	7	1316.075236	3.97328865	0.512209261	52.95740164	6	4	8_8	7
9	3	64	9_3	99	4	1	1511.134781	4.264668146	0.681904219	113.9786533	6	4	9_7	12
9	6	64	9_6	77	2	1	1511.134781	4.264668146	0.681904219	113.9786533	6	4	9_7	12
9	7	64	9_7	68	1	1	1511.134781	4.264668146	0.681904219	113.9786533	6	4	9_7	12
9	8	64	9_8	99	3	1	1511.134781	4.264668146	0.681904219	113.9786533	6	4	9_7	12
9	3	64	9_3	82	4	2	1380.726546	6.533198403	0.844985693	83.97362286	6	6	9_8	31
9	4	64	9_4	78	3	2	1380.726546	6.533198403	0.844985693	83.97362286	6	6	9_8	31
9	5	64	9_5	110	6	2	1380.726546	6.533198403	0.844985693	83.97362286	6	6	9_8	31
9	6	64	9_6	90	5	2	1380.726546	6.533198403	0.844985693	83.97362286	6	6	9_8	31
9	7	64	9_7	67	2	2	1380.726546	6.533198403	0.844985693	83.97362286	6	6	9_8	31
9	8	64	9_8	64	1	2	1380.726546	6.533198403	0.844985693	83.97362286	6	6	9_8	31
9	3	64	9_3	109	4	3	1407.062477	7.710980876	0.865938012	127.6351002	6	6	9_6	11
9	4	64	9_4	439	5	3	1407.062477	7.710980876	0.865938012	127.6351002	6	6	9_6	11
9	5	64	9_5	467	6	3	1407.062477	7.710980876	0.865938012	127.6351002	6	6	9_6	11
9	6	64	9_6	69	2	3	1407.062477	7.710980876	0.865938012	127.6351002	6	6	9_6	11
9	7	64	9_7	67	1	3	1407.062477	7.710980876	0.865938012	127.6351002	6	6	9_6	11
9	8	64	9_8	77	3	3	1407.062477	7.710980876	0.865938012	127.6351002	6	6	9_6	11
9	3	64	9_3	95	2	4	1300.638793	6.370091753	0.913664721	166.1528113	6	6	9_3	18
9	4	64	9_4	129	4	4	1300.638793	6.370091753	0.913664721	166.1528113	6	6	9_3	18
9	5	64	9_5	138	5	4	1300.638793	6.370091753	0.913664721	166.1528113	6	6	9_3	18
9	6	64	9_6	94	1	4	1300.638793	6.370091753	0.913664721	166.1528113	6	6	9_3	18
9	7	64	9_7	143	6	4	1300.638793	6.370091753	0.913664721	166.1528113	6	6	9_3	18
9	8	64	9_8	114	3	4	1300.638793	6.370091753	0.913664721	166.1528113	6	6	9_3	18
9	5	64	9_5	342	4	5	1316.534858	4.379215288	0.398261838	72.56059101	6	4	9_6	8
9	6	64	9_6	46	1	5	1316.534858	4.379215288	0.398261838	72.56059101	6	4	9_6	8
9	7	64	9_7	208	3	5	1316.534858	4.379215288	0.398261838	72.56059101	6	4	9_6	8
9	8	64	9_8	75	2	5	1316.534858	4.379215288	0.398261838	72.56059101	6	4	9_6	8
9	3	64	9_3	93	2	6	1297.595994	7.017982739	0.886106911	156.6487291	6	6	9_5	19
9	4	64	9_4	175	6	6	1297.595994	7.017982739	0.886106911	156.6487291	6	6	9_5	19
9	5	64	9_5	72	1	6	1297.595994	7.017982739	0.886106911	156.6487291	6	6	9_5	19
9	6	64	9_6	144	4	6	1297.595994	7.017982739	0.886106911	156.6487291	6	6	9_5	19
9	7	64	9_7	169	5	6	1297.595994	7.017982739	0.886106911	156.6487291	6	6	9_5	19
9	8	64	9_8	111	3	6	1297.595994	7.017982739	0.886106911	156.6487291	6	6	9_5	19
2	2	69	2_2	193	6	1	1383.774889	1.318534742	0.282093856	164.2794111	7	7	2_3	36
2	3	69	2_3	76	1	1	1383.774889	1.318534742	0.282093856	164.2794111	7	7	2_3	36
2	4	69	2_4	146	3	1	1383.774889	1.318534742	0.282093856	164.2794111	7	7	2_3	36
2	5	69	2_5	228	7	1	1383.774889	1.318534742	0.282093856	164.2794111	7	7	2_3	36
2	6	69	2_6	184	5	1	1383.774889	1.318534742	0.282093856	164.2794111	7	7	2_3	36
2	7	69	2_7	76	2	1	1383.774889	1.318534742	0.282093856	164.2794111	7	7	2_3	36
2	8	69	2_8	150	4	1	1383.774889	1.318534742	0.282093856	164.2794111	7	7	2_3	36
2	2	69	2_2	133	2	2	1252.503463	5.520861416	0.610037395	37.07956196	7	5	2_7	14
2	3	69	2_3	444	5	2	1252.503463	5.520861416	0.610037395	37.07956196	7	5	2_7	14
2	4	69	2_4	363	4	2	1252.503463	5.520861416	0.610037395	37.07956196	7	5	2_7	14
2	5	69	2_5	136	3	2	1252.503463	5.520861416	0.610037395	37.07956196	7	5	2_7	14
2	7	69	2_7	43	1	2	1252.503463	5.520861416	0.610037395	37.07956196	7	5	2_7	14
2	3	69	2_3	91	1	3	1443.557791	4.48855783	0.638803529	158.1600128	7	2	2_3	57
2	7	69	2_7	95	2	3	1443.557791	4.48855783	0.638803529	158.1600128	7	2	2_3	57
2	1	69	2_1	336	4	5	1345.714949	6.180137194	0.878209886	152.0936738	7	4	2_3	14
2	3	69	2_3	62	1	5	1345.714949	6.180137194	0.878209886	152.0936738	7	4	2_3	14
2	5	69	2_5	284	3	5	1345.714949	6.180137194	0.878209886	152.0936738	7	4	2_3	14
2	7	69	2_7	63	2	5	1345.714949	6.180137194	0.878209886	152.0936738	7	4	2_3	14
2	2	69	2_2	239	3	6	1400.423757	9.423766509	0.966314576	133.5240151	7	5	2_3	5
2	3	69	2_3	58	1	6	1400.423757	9.423766509	0.966314576	133.5240151	7	5	2_3	5
2	4	69	2_4	274	5	6	1400.423757	9.423766509	0.966314576	133.5240151	7	5	2_3	5
2	7	69	2_7	84	2	6	1400.423757	9.423766509	0.966314576	133.5240151	7	5	2_3	5
2	8	69	2_8	244	4	6	1400.423757	9.423766509	0.966314576	133.5240151	7	5	2_3	5
2	2	69	2_2	164	3	7	1234.586153	4.633227517	0.7684247	122.0711824	7	3	2_7	32
2	3	69	2_3	100	2	7	1234.586153	4.633227517	0.7684247	122.0711824	7	3	2_7	32
2	7	69	2_7	72	1	7	1234.586153	4.633227517	0.7684247	122.0711824	7	3	2_7	32
6	1	71	6_1	68	3	1	1354.56373	2.838338802	0.296016809	86.91847099	8	5	6_5	13
6	2	71	6_2	44	1	1	1354.56373	2.838338802	0.296016809	86.91847099	8	5	6_5	13
6	3	71	6_3	79	4	1	1354.56373	2.838338802	0.296016809	86.91847099	8	5	6_5	13
6	5	71	6_5	45	2	1	1354.56373	2.838338802	0.296016809	86.91847099	8	5	6_5	13
6	7	71	6_7	277	5	1	1354.56373	2.838338802	0.296016809	86.91847099	8	5	6_5	13
6	1	71	6_1	126	2	2	1414.68597	5.547795136	0.95417182	164.6319791	8	3	6_2	39
6	2	71	6_2	88	1	2	1414.68597	5.547795136	0.95417182	164.6319791	8	3	6_2	39
6	3	71	6_3	171	3	2	1414.68597	5.547795136	0.95417182	164.6319791	8	3	6_2	39
6	2	71	6_2	139	1	3	1345.053242	5.404401137	0.848729896	146.613819	8	1	6_1	8
6	2	71	6_2	54	2	4	1097.588959	7.798529562	0.619284944	44.96297759	8	3	6_5	8
6	3	71	6_3	494	3	4	1097.588959	7.798529562	0.619284944	44.96297759	8	3	6_5	8
6	5	71	6_5	28	1	4	1097.588959	7.798529562	0.619284944	44.96297759	8	3	6_5	8
6	1	71	6_1	92	2	5	1398.964125	6.51740237	0.723434311	141.1912065	8	4	6_1	13
6	3	71	6_3	121	3	5	1398.964125	6.51740237	0.723434311	141.1912065	8	4	6_1	13
6	4	71	6_4	181	4	5	1398.964125	6.51740237	0.723434311	141.1912065	8	4	6_1	13
6	5	71	6_5	73	1	5	1398.964125	6.51740237	0.723434311	141.1912065	8	4	6_1	13
6	1	71	6_1	64	3	6	1049.139622	2.606405529	0.42481906	68.30981353	8	3	6_5	10
6	3	71	6_3	56	2	6	1049.139622	2.606405529	0.42481906	68.30981353	8	3	6_5	10
6	5	71	6_5	39	1	6	1049.139622	2.606405529	0.42481906	68.30981353	8	3	6_5	10
3	1	72	3_1	54	1	1	1065.315715	6.688562447	0.256730937	30.00726163	7	4	3_1	15
3	4	72	3_4	162	4	1	1065.315715	6.688562447	0.256730937	30.00726163	7	4	3_1	15
3	5	72	3_5	134	3	1	1065.315715	6.688562447	0.256730937	30.00726163	7	4	3_1	15
3	8	72	3_8	89	2	1	1065.315715	6.688562447	0.256730937	30.00726163	7	4	3_1	15
3	1	72	3_1	92	1	2	1423.79996	7.59828703	0.921211766	129.0848356	7	6	3_1	38
3	3	72	3_3	240	6	2	1423.79996	7.59828703	0.921211766	129.0848356	7	6	3_1	38
3	4	72	3_4	230	5	2	1423.79996	7.59828703	0.921211766	129.0848356	7	6	3_1	38
3	5	72	3_5	180	3	2	1423.79996	7.59828703	0.921211766	129.0848356	7	6	3_1	38
3	6	72	3_6	194	4	2	1423.79996	7.59828703	0.921211766	129.0848356	7	6	3_1	38
3	8	72	3_8	158	2	2	1423.79996	7.59828703	0.921211766	129.0848356	7	6	3_1	38
3	1	72	3_1	55	1	3	1236.995982	4.91485972	0.443562473	43.85146525	7	6	3_1	15
3	3	72	3_3	82	2	3	1236.995982	4.91485972	0.443562473	43.85146525	7	6	3_1	15
3	5	72	3_5	157	4	3	1236.995982	4.91485972	0.443562473	43.85146525	7	6	3_1	15
3	6	72	3_6	221	6	3	1236.995982	4.91485972	0.443562473	43.85146525	7	6	3_1	15
3	7	72	3_7	180	5	3	1236.995982	4.91485972	0.443562473	43.85146525	7	6	3_1	15
3	8	72	3_8	115	3	3	1236.995982	4.91485972	0.443562473	43.85146525	7	6	3_1	15
3	1	72	3_1	74	1	4	1426.410137	7.131086476	0.900201352	98.77576518	7	3	3_1	24
3	6	72	3_6	142	3	4	1426.410137	7.131086476	0.900201352	98.77576518	7	3	3_1	24
3	8	72	3_8	112	2	4	1426.410137	7.131086476	0.900201352	98.77576518	7	3	3_1	24
3	1	72	3_1	71	1	5	1550.853868	0.928336831	0.111990035	13.00482528	7	7	3_8	3
3	2	72	3_2	425	7	5	1550.853868	0.928336831	0.111990035	13.00482528	7	7	3_8	3
3	3	72	3_3	281	4	5	1550.853868	0.928336831	0.111990035	13.00482528	7	7	3_8	3
3	4	72	3_4	290	5	5	1550.853868	0.928336831	0.111990035	13.00482528	7	7	3_8	3
3	6	72	3_6	206	3	5	1550.853868	0.928336831	0.111990035	13.00482528	7	7	3_8	3
3	7	72	3_7	376	6	5	1550.853868	0.928336831	0.111990035	13.00482528	7	7	3_8	3
3	8	72	3_8	113	2	5	1550.853868	0.928336831	0.111990035	13.00482528	7	7	3_8	3
3	1	72	3_1	104	1	7	1349.459233	6.918510136	0.871887554	172.0787615	7	2	3_1	42
3	8	72	3_8	285	2	7	1349.459233	6.918510136	0.871887554	172.0787615	7	2	3_1	42
8	1	73	8_1	130	5	1	1468.075624	3.224676994	0.548811937	110.2264508	7	5	8_6	18
8	4	73	8_4	71	3	1	1468.075624	3.224676994	0.548811937	110.2264508	7	5	8_6	18
8	6	73	8_6	66	2	1	1468.075624	3.224676994	0.548811937	110.2264508	7	5	8_6	18
8	7	73	8_7	101	4	1	1468.075624	3.224676994	0.548811937	110.2264508	7	5	8_6	18
8	8	73	8_8	63	1	1	1468.075624	3.224676994	0.548811937	110.2264508	7	5	8_6	18
8	4	73	8_4	178	3	2	1247.228958	5.81071312	0.77718759	169.2041218	7	4	8_8	84
8	6	73	8_6	159	2	2	1247.228958	5.81071312	0.77718759	169.2041218	7	4	8_8	84
8	7	73	8_7	202	4	2	1247.228958	5.81071312	0.77718759	169.2041218	7	4	8_8	84
8	8	73	8_8	150	1	2	1247.228958	5.81071312	0.77718759	169.2041218	7	4	8_8	84
8	4	73	8_4	91	2	3	1225.121729	7.541698848	0.969320048	165.6366355	7	3	8_8	29
8	7	73	8_7	141	3	3	1225.121729	7.541698848	0.969320048	165.6366355	7	3	8_8	29
8	8	73	8_8	76	1	3	1225.121729	7.541698848	0.969320048	165.6366355	7	3	8_8	29
8	1	73	8_1	274	6	4	1373.068977	4.727696692	0.803735726	151.1128817	7	6	8_4	21
8	2	73	8_2	173	5	4	1373.068977	4.727696692	0.803735726	151.1128817	7	6	8_4	21
8	4	73	8_4	78	1	4	1373.068977	4.727696692	0.803735726	151.1128817	7	6	8_4	21
8	5	73	8_5	153	4	4	1373.068977	4.727696692	0.803735726	151.1128817	7	6	8_4	21
8	6	73	8_6	147	3	4	1373.068977	4.727696692	0.803735726	151.1128817	7	6	8_4	21
8	8	73	8_8	124	2	4	1373.068977	4.727696692	0.803735726	151.1128817	7	6	8_4	21
8	4	73	8_4	136	3	5	1485.416657	3.55351322	0.785286959	130.2235823	7	3	8_6	29
8	6	73	8_6	77	1	5	1485.416657	3.55351322	0.785286959	130.2235823	7	3	8_6	29
8	8	73	8_8	96	2	5	1485.416657	3.55351322	0.785286959	130.2235823	7	3	8_6	29
8	4	73	8_4	51	1	6	1282.256233	3.033469451	0.439639904	129.532904	7	3	8_4	13
8	5	73	8_5	407	3	6	1282.256233	3.033469451	0.439639904	129.532904	7	3	8_4	13
8	8	73	8_8	81	2	6	1282.256233	3.033469451	0.439639904	129.532904	7	3	8_4	13
11	1	74	11_1	81	1	1	1483.495285	9.370740465	0.954119123	136.70603	7	6	11_3	38
11	2	74	11_2	134	3	1	1483.495285	9.370740465	0.954119123	136.70603	7	6	11_3	38
11	3	74	11_3	81	2	1	1483.495285	9.370740465	0.954119123	136.70603	7	6	11_3	38
11	4	74	11_4	136	4	1	1483.495285	9.370740465	0.954119123	136.70603	7	6	11_3	38
11	5	74	11_5	148	5	1	1483.495285	9.370740465	0.954119123	136.70603	7	6	11_3	38
11	8	74	11_8	188	6	1	1483.495285	9.370740465	0.954119123	136.70603	7	6	11_3	38
11	2	74	11_2	103	5	2	1363.291019	6.200485991	0.72992529	35.52604251	7	5	11_3	18
11	3	74	11_3	53	1	2	1363.291019	6.200485991	0.72992529	35.52604251	7	5	11_3	18
11	4	74	11_4	62	2	2	1363.291019	6.200485991	0.72992529	35.52604251	7	5	11_3	18
11	5	74	11_5	77	3	2	1363.291019	6.200485991	0.72992529	35.52604251	7	5	11_3	18
11	8	74	11_8	94	4	2	1363.291019	6.200485991	0.72992529	35.52604251	7	5	11_3	18
11	1	74	11_1	82	2	3	1403.585055	6.791850364	0.837724318	137.8701998	7	4	11_3	22
11	2	74	11_2	199	3	3	1403.585055	6.791850364	0.837724318	137.8701998	7	4	11_3	22
11	3	74	11_3	60	1	3	1403.585055	6.791850364	0.837724318	137.8701998	7	4	11_3	22
11	5	74	11_5	233	4	3	1403.585055	6.791850364	0.837724318	137.8701998	7	4	11_3	22
11	1	74	11_1	86	1	4	1415.809468	6.875378591	0.935829917	155.7005517	7	4	11_1	32
11	3	74	11_3	102	2	4	1415.809468	6.875378591	0.935829917	155.7005517	7	4	11_1	32
11	4	74	11_4	160	3	4	1415.809468	6.875378591	0.935829917	155.7005517	7	4	11_1	32
11	5	74	11_5	161	4	4	1415.809468	6.875378591	0.935829917	155.7005517	7	4	11_1	32
11	1	74	11_1	86	1	5	1446.230385	3.616816788	0.614154725	177.2318669	7	7	11_1	17
11	2	74	11_2	397	5	5	1446.230385	3.616816788	0.614154725	177.2318669	7	7	11_1	17
11	3	74	11_3	107	2	5	1446.230385	3.616816788	0.614154725	177.2318669	7	7	11_1	17
11	4	74	11_4	299	4	5	1446.230385	3.616816788	0.614154725	177.2318669	7	7	11_1	17
11	5	74	11_5	195	3	5	1446.230385	3.616816788	0.614154725	177.2318669	7	7	11_1	17
11	6	74	11_6	445	6	5	1446.230385	3.616816788	0.614154725	177.2318669	7	7	11_1	17
11	7	74	11_7	474	7	5	1446.230385	3.616816788	0.614154725	177.2318669	7	7	11_1	17
11	3	74	11_3	82	1	6	1222.564741	9.210371473	0.884552744	107.2803278	7	2	11_3	37
11	4	74	11_4	141	2	6	1222.564741	9.210371473	0.884552744	107.2803278	7	2	11_3	37
9	2	76	9_2	456	7	1	1412.191649	7.145876245	0.764453808	110.4321799	7	7	9_6	9
9	3	76	9_3	98	5	1	1412.191649	7.145876245	0.764453808	110.4321799	7	7	9_6	9
9	4	76	9_4	95	3	1	1412.191649	7.145876245	0.764453808	110.4321799	7	7	9_6	9
9	5	76	9_5	107	6	1	1412.191649	7.145876245	0.764453808	110.4321799	7	7	9_6	9
9	6	76	9_6	65	1	1	1412.191649	7.145876245	0.764453808	110.4321799	7	7	9_6	9
9	7	76	9_7	97	4	1	1412.191649	7.145876245	0.764453808	110.4321799	7	7	9_6	9
9	8	76	9_8	77	2	1	1412.191649	7.145876245	0.764453808	110.4321799	7	7	9_6	9
9	2	76	9_2	178	7	2	1266.426685	8.89705141	0.747113744	179.1313225	7	7	9_5	25
9	3	76	9_3	145	6	2	1266.426685	8.89705141	0.747113744	179.1313225	7	7	9_5	25
9	4	76	9_4	134	3	2	1266.426685	8.89705141	0.747113744	179.1313225	7	7	9_5	25
9	5	76	9_5	90	2	2	1266.426685	8.89705141	0.747113744	179.1313225	7	7	9_5	25
9	6	76	9_6	82	1	2	1266.426685	8.89705141	0.747113744	179.1313225	7	7	9_5	25
9	7	76	9_7	145	5	2	1266.426685	8.89705141	0.747113744	179.1313225	7	7	9_5	25
9	8	76	9_8	144	4	2	1266.426685	8.89705141	0.747113744	179.1313225	7	7	9_5	25
9	2	76	9_2	267	6	3	1393.999772	5.302555819	0.503160136	55.24241536	7	6	9_6	13
9	3	76	9_3	112	5	3	1393.999772	5.302555819	0.503160136	55.24241536	7	6	9_6	13
9	4	76	9_4	82	4	3	1393.999772	5.302555819	0.503160136	55.24241536	7	6	9_6	13
9	6	76	9_6	54	2	3	1393.999772	5.302555819	0.503160136	55.24241536	7	6	9_6	13
9	7	76	9_7	69	3	3	1393.999772	5.302555819	0.503160136	55.24241536	7	6	9_6	13
9	8	76	9_8	50	1	3	1393.999772	5.302555819	0.503160136	55.24241536	7	6	9_6	13
9	3	76	9_3	120	3	4	1410.457091	5.134965721	0.646778734	139.9980275	7	4	9_8	26
9	4	76	9_4	135	4	4	1410.457091	5.134965721	0.646778734	139.9980275	7	4	9_8	26
9	7	76	9_7	87	1	4	1410.457091	5.134965721	0.646778734	139.9980275	7	4	9_8	26
9	8	76	9_8	98	2	4	1410.457091	5.134965721	0.646778734	139.9980275	7	4	9_8	26
9	5	76	9_5	92	3	5	1491.584839	7.911466597	0.738021613	87.70900397	7	4	9_8	6
9	6	76	9_6	53	2	5	1491.584839	7.911466597	0.738021613	87.70900397	7	4	9_8	6
9	7	76	9_7	118	4	5	1491.584839	7.911466597	0.738021613	87.70900397	7	4	9_8	6
9	8	76	9_8	51	1	5	1491.584839	7.911466597	0.738021613	87.70900397	7	4	9_8	6
9	1	76	9_1	181	7	6	1362.861401	4.145842133	0.237519789	58.89194895	7	7	9_4	9
9	3	76	9_3	81	4	6	1362.861401	4.145842133	0.237519789	58.89194895	7	7	9_4	9
9	4	76	9_4	52	1	6	1362.861401	4.145842133	0.237519789	58.89194895	7	7	9_4	9
9	5	76	9_5	138	6	6	1362.861401	4.145842133	0.237519789	58.89194895	7	7	9_4	9
9	6	76	9_6	64	3	6	1362.861401	4.145842133	0.237519789	58.89194895	7	7	9_4	9
9	7	76	9_7	87	5	6	1362.861401	4.145842133	0.237519789	58.89194895	7	7	9_4	9
9	8	76	9_8	60	2	6	1362.861401	4.145842133	0.237519789	58.89194895	7	7	9_4	9
2	3	80	2_3	51	2	1	1451.458772	8.08977264	0.869720665	61.24336733	8	3	2_7	16
2	4	80	2_4	142	3	1	1451.458772	8.08977264	0.869720665	61.24336733	8	3	2_7	16
2	7	80	2_7	50	1	1	1451.458772	8.08977264	0.869720665	61.24336733	8	3	2_7	16
2	7	80	2_7	63	1	2	1487.452706	2.389747315	0.340248733	132.4237053	8	1	2_7	12
2	2	80	2_2	272	3	3	1457.135975	7.923709922	0.728488067	90.20251231	8	4	2_7	9
2	3	80	2_3	77	2	3	1457.135975	7.923709922	0.728488067	90.20251231	8	4	2_7	9
2	4	80	2_4	373	4	3	1457.135975	7.923709922	0.728488067	90.20251231	8	4	2_7	9
2	7	80	2_7	50	1	3	1457.135975	7.923709922	0.728488067	90.20251231	8	4	2_7	9
2	2	80	2_2	201	5	4	1518.411012	4.586306625	0.937770602	118.1602665	8	6	2_7	46
2	3	80	2_3	106	2	4	1518.411012	4.586306625	0.937770602	118.1602665	8	6	2_7	46
2	5	80	2_5	175	3	4	1518.411012	4.586306625	0.937770602	118.1602665	8	6	2_7	46
2	6	80	2_6	214	6	4	1518.411012	4.586306625	0.937770602	118.1602665	8	6	2_7	46
2	7	80	2_7	81	1	4	1518.411012	4.586306625	0.937770602	118.1602665	8	6	2_7	46
2	8	80	2_8	201	4	4	1518.411012	4.586306625	0.937770602	118.1602665	8	6	2_7	46
2	4	80	2_4	310	3	5	1415.162216	6.339676752	0.786528297	161.8228225	8	3	2_7	21
2	5	80	2_5	291	2	5	1415.162216	6.339676752	0.786528297	161.8228225	8	3	2_7	21
2	7	80	2_7	78	1	5	1415.162216	6.339676752	0.786528297	161.8228225	8	3	2_7	21
2	2	80	2_2	225	5	6	1473.908425	2.044746322	0.26629048	121.6125797	8	6	2_3	6
2	3	80	2_3	89	1	6	1473.908425	2.044746322	0.26629048	121.6125797	8	6	2_3	6
2	5	80	2_5	220	4	6	1473.908425	2.044746322	0.26629048	121.6125797	8	6	2_3	6
2	6	80	2_6	230	6	6	1473.908425	2.044746322	0.26629048	121.6125797	8	6	2_3	6
2	7	80	2_7	116	2	6	1473.908425	2.044746322	0.26629048	121.6125797	8	6	2_3	6
2	8	80	2_8	169	3	6	1473.908425	2.044746322	0.26629048	121.6125797	8	6	2_3	6
6	2	81	6_2	66	2	2	1462.351309	4.996172749	0.804922448	140.3233049	9	3	6_3	7
6	3	81	6_3	65	1	2	1462.351309	4.996172749	0.804922448	140.3233049	9	3	6_3	7
6	6	81	6_6	489	3	2	1462.351309	4.996172749	0.804922448	140.3233049	9	3	6_3	7
6	1	81	6_1	62	1	4	1286.170877	4.667792119	0.851744854	149.2225943	9	3	6_1	2
6	3	81	6_3	70	2	4	1286.170877	4.667792119	0.851744854	149.2225943	9	3	6_1	2
6	6	81	6_6	341	3	4	1286.170877	4.667792119	0.851744854	149.2225943	9	3	6_1	2
6	2	81	6_2	100	2	5	1464.100674	3.283517287	0.527192737	160.7164452	9	2	6_1	15
6	3	81	6_3	83	1	5	1464.100674	3.283517287	0.527192737	160.7164452	9	2	6_1	15
6	3	81	6_3	93	2	6	1437.55229	5.834543063	0.94661837	152.0525347	9	2	6_1	18
6	5	81	6_5	79	1	6	1437.55229	5.834543063	0.94661837	152.0525347	9	2	6_1	18
6	2	81	6_2	336	5	7	1161.641157	7.680120436	0.799013334	177.65197	9	5	6_5	26
6	3	81	6_3	317	3	7	1161.641157	7.680120436	0.799013334	177.65197	9	5	6_5	26
6	4	81	6_4	313	2	7	1161.641157	7.680120436	0.799013334	177.65197	9	5	6_5	26
6	5	81	6_5	73	1	7	1161.641157	7.680120436	0.799013334	177.65197	9	5	6_5	26
6	8	81	6_8	332	4	7	1161.641157	7.680120436	0.799013334	177.65197	9	5	6_5	26
11	1	82	11_1	93	1	6	1407.955483	0.991032002	0.251599069	168.2985284	8	4	11_1	32
11	3	82	11_3	110	2	6	1407.955483	0.991032002	0.251599069	168.2985284	8	4	11_1	32
11	4	82	11_4	280	3	6	1407.955483	0.991032002	0.251599069	168.2985284	8	4	11_1	32
11	8	82	11_8	297	4	6	1407.955483	0.991032002	0.251599069	168.2985284	8	4	11_1	32
10	1	83	10_1	216	4	2	1396.024639	10.93650052	0.845121141	143.2520502	7	6	10_8	6
10	2	83	10_2	112	3	2	1396.024639	10.93650052	0.845121141	143.2520502	7	6	10_8	6
10	3	83	10_3	90	2	2	1396.024639	10.93650052	0.845121141	143.2520502	7	6	10_8	6
10	4	83	10_4	219	5	2	1396.024639	10.93650052	0.845121141	143.2520502	7	6	10_8	6
10	5	83	10_5	309	6	2	1396.024639	10.93650052	0.845121141	143.2520502	7	6	10_8	6
10	7	83	10_7	61	1	2	1396.024639	10.93650052	0.845121141	143.2520502	7	6	10_8	6
10	2	83	10_2	36	1	3	1307.88451	4.349750562	0.594424785	149.9669718	7	5	10_2	9
10	3	83	10_3	218	4	3	1307.88451	4.349750562	0.594424785	149.9669718	7	5	10_2	9
10	4	83	10_4	253	5	3	1307.88451	4.349750562	0.594424785	149.9669718	7	5	10_2	9
10	7	83	10_7	70	2	3	1307.88451	4.349750562	0.594424785	149.9669718	7	5	10_2	9
10	8	83	10_8	173	3	3	1307.88451	4.349750562	0.594424785	149.9669718	7	5	10_2	9
10	1	83	10_1	446	7	4	1476.322258	8.585669524	0.676331773	76.81077497	7	7	10_3	34
10	3	83	10_3	73	2	4	1476.322258	8.585669524	0.676331773	76.81077497	7	7	10_3	34
10	4	83	10_4	158	4	4	1476.322258	8.585669524	0.676331773	76.81077497	7	7	10_3	34
10	5	83	10_5	443	6	4	1476.322258	8.585669524	0.676331773	76.81077497	7	7	10_3	34
10	6	83	10_6	204	5	4	1476.322258	8.585669524	0.676331773	76.81077497	7	7	10_3	34
10	7	83	10_7	104	3	4	1476.322258	8.585669524	0.676331773	76.81077497	7	7	10_3	34
10	8	83	10_8	61	1	4	1476.322258	8.585669524	0.676331773	76.81077497	7	7	10_3	34
10	2	83	10_2	224	3	5	1404.176252	6.870511335	0.861099763	157.4839408	7	5	10_7	53
10	5	83	10_5	284	5	5	1404.176252	6.870511335	0.861099763	157.4839408	7	5	10_7	53
10	6	83	10_6	245	4	5	1404.176252	6.870511335	0.861099763	157.4839408	7	5	10_7	53
10	7	83	10_7	101	1	5	1404.176252	6.870511335	0.861099763	157.4839408	7	5	10_7	53
10	8	83	10_8	111	2	5	1404.176252	6.870511335	0.861099763	157.4839408	7	5	10_7	53
10	1	83	10_1	142	4	6	1352.340575	6.360228966	0.579800583	108.689258	7	6	10_2	14
10	2	83	10_2	109	3	6	1352.340575	6.360228966	0.579800583	108.689258	7	6	10_2	14
10	3	83	10_3	103	2	6	1352.340575	6.360228966	0.579800583	108.689258	7	6	10_2	14
10	5	83	10_5	168	5	6	1352.340575	6.360228966	0.579800583	108.689258	7	6	10_2	14
10	7	83	10_7	65	1	6	1352.340575	6.360228966	0.579800583	108.689258	7	6	10_2	14
10	8	83	10_8	248	6	6	1352.340575	6.360228966	0.579800583	108.689258	7	6	10_2	14
8	2	84	8_2	137	4	1	1493.393462	6.879275882	0.979261061	127.1813992	8	6	8_8	25
8	3	84	8_3	191	6	1	1493.393462	6.879275882	0.979261061	127.1813992	8	6	8_8	25
8	4	84	8_4	106	2	1	1493.393462	6.879275882	0.979261061	127.1813992	8	6	8_8	25
8	6	84	8_6	132	3	1	1493.393462	6.879275882	0.979261061	127.1813992	8	6	8_8	25
8	7	84	8_7	154	5	1	1493.393462	6.879275882	0.979261061	127.1813992	8	6	8_8	25
8	8	84	8_8	76	1	1	1493.393462	6.879275882	0.979261061	127.1813992	8	6	8_8	25
8	4	84	8_4	485	3	2	1303.825158	9.215170617	0.791725419	140.3550818	8	3	8_6	10
8	6	84	8_6	59	2	2	1303.825158	9.215170617	0.791725419	140.3550818	8	3	8_6	10
8	8	84	8_8	58	1	2	1303.825158	9.215170617	0.791725419	140.3550818	8	3	8_6	10
8	2	84	8_2	118	4	3	1254.463547	2.473543941	0.498615184	102.3551474	8	5	8_8	9
8	4	84	8_4	159	5	3	1254.463547	2.473543941	0.498615184	102.3551474	8	5	8_8	9
8	6	84	8_6	88	2	3	1254.463547	2.473543941	0.498615184	102.3551474	8	5	8_8	9
8	7	84	8_7	112	3	3	1254.463547	2.473543941	0.498615184	102.3551474	8	5	8_8	9
8	8	84	8_8	46	1	3	1254.463547	2.473543941	0.498615184	102.3551474	8	5	8_8	9
8	4	84	8_4	95	2	4	1423.696483	5.412707894	0.785257425	109.3581761	8	4	8_6	15
8	6	84	8_6	59	1	4	1423.696483	5.412707894	0.785257425	109.3581761	8	4	8_6	15
8	7	84	8_7	138	4	4	1423.696483	5.412707894	0.785257425	109.3581761	8	4	8_6	15
8	8	84	8_8	108	3	4	1423.696483	5.412707894	0.785257425	109.3581761	8	4	8_6	15
8	6	84	8_6	150	2	5	1300.949814	5.286523482	0.703975348	165.1143433	8	2	8_8	56
8	8	84	8_8	103	1	5	1300.949814	5.286523482	0.703975348	165.1143433	8	2	8_8	56
8	4	84	8_4	87	3	6	1357.651966	5.161784147	0.778883028	161.5070603	8	3	8_8	6
8	6	84	8_6	78	2	6	1357.651966	5.161784147	0.778883028	161.5070603	8	3	8_8	6
8	8	84	8_8	51	1	6	1357.651966	5.161784147	0.778883028	161.5070603	8	3	8_8	6
2	1	87	2_1	84	4	1	1263.134437	3.0012271	0.662672607	73.2476731	9	7	2_7	19
2	2	87	2_2	118	6	1	1263.134437	3.0012271	0.662672607	73.2476731	9	7	2_7	19
2	3	87	2_3	65	2	1	1263.134437	3.0012271	0.662672607	73.2476731	9	7	2_7	19
2	4	87	2_4	148	7	1	1263.134437	3.0012271	0.662672607	73.2476731	9	7	2_7	19
2	6	87	2_6	103	5	1	1263.134437	3.0012271	0.662672607	73.2476731	9	7	2_7	19
2	7	87	2_7	58	1	1	1263.134437	3.0012271	0.662672607	73.2476731	9	7	2_7	19
2	8	87	2_8	71	3	1	1263.134437	3.0012271	0.662672607	73.2476731	9	7	2_7	19
2	2	87	2_2	194	4	2	1491.808198	4.691435561	0.612302953	85.03124518	9	4	2_3	14
2	3	87	2_3	48	1	2	1491.808198	4.691435561	0.612302953	85.03124518	9	4	2_3	14
2	7	87	2_7	56	2	2	1491.808198	4.691435561	0.612302953	85.03124518	9	4	2_3	14
2	8	87	2_8	134	3	2	1491.808198	4.691435561	0.612302953	85.03124518	9	4	2_3	14
2	2	87	2_2	286	6	4	1467.255495	3.399461873	0.358001094	163.9966453	9	6	2_3	19
2	3	87	2_3	62	1	4	1467.255495	3.399461873	0.358001094	163.9966453	9	6	2_3	19
2	4	87	2_4	206	4	4	1467.255495	3.399461873	0.358001094	163.9966453	9	6	2_3	19
2	6	87	2_6	263	5	4	1467.255495	3.399461873	0.358001094	163.9966453	9	6	2_3	19
2	7	87	2_7	97	2	4	1467.255495	3.399461873	0.358001094	163.9966453	9	6	2_3	19
2	8	87	2_8	195	3	4	1467.255495	3.399461873	0.358001094	163.9966453	9	6	2_3	19
2	3	87	2_3	118	2	5	1430.1335	3.242454875	0.50617652	166.3444885	9	2	2_7	53
2	7	87	2_7	96	1	5	1430.1335	3.242454875	0.50617652	166.3444885	9	2	2_7	53
2	3	87	2_3	94	2	6	1427.057536	3.94326763	0.776124759	161.6463163	9	3	2_7	12
2	7	87	2_7	58	1	6	1427.057536	3.94326763	0.776124759	161.6463163	9	3	2_7	12
2	8	87	2_8	269	3	6	1427.057536	3.94326763	0.776124759	161.6463163	9	3	2_7	12
9	2	89	9_2	454	5	1	1338.288207	7.748998988	0.792991454	4.643851935	8	6	9_7	9
9	3	89	9_3	50	3	1	1338.288207	7.748998988	0.792991454	4.643851935	8	6	9_7	9
9	5	89	9_5	496	6	1	1338.288207	7.748998988	0.792991454	4.643851935	8	6	9_7	9
9	6	89	9_6	40	1	1	1338.288207	7.748998988	0.792991454	4.643851935	8	6	9_7	9
9	7	89	9_7	46	2	1	1338.288207	7.748998988	0.792991454	4.643851935	8	6	9_7	9
9	8	89	9_8	92	4	1	1338.288207	7.748998988	0.792991454	4.643851935	8	6	9_7	9
9	2	89	9_2	48	3	3	1143.588301	4.810889528	0.463167019	40.76870663	8	6	9_2	9
9	3	89	9_3	124	6	3	1143.588301	4.810889528	0.463167019	40.76870663	8	6	9_2	9
9	4	89	9_4	77	5	3	1143.588301	4.810889528	0.463167019	40.76870663	8	6	9_2	9
9	5	89	9_5	65	4	3	1143.588301	4.810889528	0.463167019	40.76870663	8	6	9_2	9
9	7	89	9_7	48	2	3	1143.588301	4.810889528	0.463167019	40.76870663	8	6	9_2	9
9	8	89	9_8	47	1	3	1143.588301	4.810889528	0.463167019	40.76870663	8	6	9_2	9
9	3	89	9_3	188	3	4	1294.429524	6.221350088	0.807596663	177.3904829	8	6	9_6	10
9	4	89	9_4	188	3	4	1294.429524	6.221350088	0.807596663	177.3904829	8	6	9_6	10
9	5	89	9_5	247	6	4	1294.429524	6.221350088	0.807596663	177.3904829	8	6	9_6	10
9	6	89	9_6	81	1	4	1294.429524	6.221350088	0.807596663	177.3904829	8	6	9_6	10
9	7	89	9_7	188	4	4	1294.429524	6.221350088	0.807596663	177.3904829	8	6	9_6	10
9	8	89	9_8	83	2	4	1294.429524	6.221350088	0.807596663	177.3904829	8	6	9_6	10
9	1	89	9_1	440	4	5	1461.098615	7.269067668	0.728172018	74.15350891	8	4	9_6	7
9	3	89	9_3	62	2	5	1461.098615	7.269067668	0.728172018	74.15350891	8	4	9_6	7
9	6	89	9_6	60	1	5	1461.098615	7.269067668	0.728172018	74.15350891	8	4	9_6	7
9	7	89	9_7	297	3	5	1461.098615	7.269067668	0.728172018	74.15350891	8	4	9_6	7
9	2	89	9_2	243	4	6	1323.407492	4.125450281	0.330726521	122.3239492	8	4	9_6	4
9	3	89	9_3	58	2	6	1323.407492	4.125450281	0.330726521	122.3239492	8	4	9_6	4
9	4	89	9_4	59	3	6	1323.407492	4.125450281	0.330726521	122.3239492	8	4	9_6	4
9	6	89	9_6	46	1	6	1323.407492	4.125450281	0.330726521	122.3239492	8	4	9_6	4
6	1	90	6_1	82	3	1	1498.847385	4.981875222	0.549968704	164.158521	10	3	6_3	8
6	2	90	6_2	64	1	1	1498.847385	4.981875222	0.549968704	164.158521	10	3	6_3	8
6	3	90	6_3	67	2	1	1498.847385	4.981875222	0.549968704	164.158521	10	3	6_3	8
6	2	90	6_2	80	1	2	1514.391316	5.126315648	0.877138003	142.506789	10	5	6_1	26
6	3	90	6_3	96	2	2	1514.391316	5.126315648	0.877138003	142.506789	10	5	6_1	26
6	4	90	6_4	133	3	2	1514.391316	5.126315648	0.877138003	142.506789	10	5	6_1	26
6	5	90	6_5	475	5	2	1514.391316	5.126315648	0.877138003	142.506789	10	5	6_1	26
6	6	90	6_6	215	4	2	1514.391316	5.126315648	0.877138003	142.506789	10	5	6_1	26
6	1	90	6_1	87	2	4	947.8008424	8.544563444	0.693594917	19.43884916	10	6	6_3	8
6	2	90	6_2	88	3	4	947.8008424	8.544563444	0.693594917	19.43884916	10	6	6_3	8
6	3	90	6_3	31	1	4	947.8008424	8.544563444	0.693594917	19.43884916	10	6	6_3	8
6	5	90	6_5	267	4	4	947.8008424	8.544563444	0.693594917	19.43884916	10	6	6_3	8
6	7	90	6_7	271	5	4	947.8008424	8.544563444	0.693594917	19.43884916	10	6	6_3	8
6	8	90	6_8	280	6	4	947.8008424	8.544563444	0.693594917	19.43884916	10	6	6_3	8
6	1	90	6_1	93	2	5	1442.460526	8.920958914	0.966647528	128.2978105	10	6	6_2	7
6	2	90	6_2	64	1	5	1442.460526	8.920958914	0.966647528	128.2978105	10	6	6_2	7
6	3	90	6_3	201	4	5	1442.460526	8.920958914	0.966647528	128.2978105	10	6	6_2	7
6	5	90	6_5	105	3	5	1442.460526	8.920958914	0.966647528	128.2978105	10	6	6_2	7
6	6	90	6_6	295	6	5	1442.460526	8.920958914	0.966647528	128.2978105	10	6	6_2	7
6	8	90	6_8	234	5	5	1442.460526	8.920958914	0.966647528	128.2978105	10	6	6_2	7
6	3	90	6_3	51	1	6	1011.52728	4.810218292	0.596522864	147.3925635	10	5	6_3	17
6	4	90	6_4	308	4	6	1011.52728	4.810218292	0.596522864	147.3925635	10	5	6_3	17
6	5	90	6_5	95	2	6	1011.52728	4.810218292	0.596522864	147.3925635	10	5	6_3	17
6	6	90	6_6	334	5	6	1011.52728	4.810218292	0.596522864	147.3925635	10	5	6_3	17
6	7	90	6_7	151	3	6	1011.52728	4.810218292	0.596522864	147.3925635	10	5	6_3	17
10	3	91	10_3	106	3	1	1021.150355	10.39415002	0.931650281	162.5499703	8	6	10_7	28
10	4	91	10_4	496	6	1	1021.150355	10.39415002	0.931650281	162.5499703	8	6	10_7	28
10	5	91	10_5	169	5	1	1021.150355	10.39415002	0.931650281	162.5499703	8	6	10_7	28
10	6	91	10_6	109	4	1	1021.150355	10.39415002	0.931650281	162.5499703	8	6	10_7	28
10	7	91	10_7	69	1	1	1021.150355	10.39415002	0.931650281	162.5499703	8	6	10_7	28
10	8	91	10_8	89	2	1	1021.150355	10.39415002	0.931650281	162.5499703	8	6	10_7	28
10	2	91	10_2	94	3	2	1333.260962	5.463652959	0.387391967	172.1425238	8	5	10_8	4
10	3	91	10_3	198	4	2	1333.260962	5.463652959	0.387391967	172.1425238	8	5	10_8	4
10	6	91	10_6	244	5	2	1333.260962	5.463652959	0.387391967	172.1425238	8	5	10_8	4
10	7	91	10_7	84	2	2	1333.260962	5.463652959	0.387391967	172.1425238	8	5	10_8	4
10	8	91	10_8	66	1	2	1333.260962	5.463652959	0.387391967	172.1425238	8	5	10_8	4
10	2	91	10_2	92	2	6	1399.065817	5.404007681	0.584415314	121.9973498	8	5	10_7	26
10	3	91	10_3	158	4	6	1399.065817	5.404007681	0.584415314	121.9973498	8	5	10_7	26
10	4	91	10_4	181	5	6	1399.065817	5.404007681	0.584415314	121.9973498	8	5	10_7	26
10	6	91	10_6	119	3	6	1399.065817	5.404007681	0.584415314	121.9973498	8	5	10_7	26
10	7	91	10_7	71	1	6	1399.065817	5.404007681	0.584415314	121.9973498	8	5	10_7	26
10	1	91	10_1	256	6	7	1398.086739	8.26524528	0.74308142	127.2887491	8	8	10_7	21
10	2	91	10_2	82	2	7	1398.086739	8.26524528	0.74308142	127.2887491	8	8	10_7	21
10	3	91	10_3	101	3	7	1398.086739	8.26524528	0.74308142	127.2887491	8	8	10_7	21
10	4	91	10_4	135	4	7	1398.086739	8.26524528	0.74308142	127.2887491	8	8	10_7	21
10	5	91	10_5	295	7	7	1398.086739	8.26524528	0.74308142	127.2887491	8	8	10_7	21
10	6	91	10_6	136	5	7	1398.086739	8.26524528	0.74308142	127.2887491	8	8	10_7	21
10	7	91	10_7	59	1	7	1398.086739	8.26524528	0.74308142	127.2887491	8	8	10_7	21
10	8	91	10_8	317	8	7	1398.086739	8.26524528	0.74308142	127.2887491	8	8	10_7	21
11	1	94	11_1	84	1	1	1073.079958	12.36628085	0.993462982	144.2045335	9	4	11_1	33
11	3	94	11_3	95	2	1	1073.079958	12.36628085	0.993462982	144.2045335	9	4	11_1	33
11	5	94	11_5	237	4	1	1073.079958	12.36628085	0.993462982	144.2045335	9	4	11_1	33
11	8	94	11_8	166	3	1	1073.079958	12.36628085	0.993462982	144.2045335	9	4	11_1	33
11	1	94	11_1	66	1	2	1487.548471	2.8662005	0.432626967	151.5659298	9	4	11_1	11
11	2	94	11_2	199	4	2	1487.548471	2.8662005	0.432626967	151.5659298	9	4	11_1	11
11	3	94	11_3	73	2	2	1487.548471	2.8662005	0.432626967	151.5659298	9	4	11_1	11
11	4	94	11_4	136	3	2	1487.548471	2.8662005	0.432626967	151.5659298	9	4	11_1	11
11	1	94	11_1	106	1	3	1466.977259	3.624143597	0.63339355	171.4543018	9	4	11_4	38
11	3	94	11_3	117	2	3	1466.977259	3.624143597	0.63339355	171.4543018	9	4	11_4	38
11	4	94	11_4	145	3	3	1466.977259	3.624143597	0.63339355	171.4543018	9	4	11_4	38
11	5	94	11_5	181	4	3	1466.977259	3.624143597	0.63339355	171.4543018	9	4	11_4	38
11	1	94	11_1	59	1	4	1492.528425	3.932698371	0.5641088	145.9926653	9	4	11_3	20
11	3	94	11_3	64	2	4	1492.528425	3.932698371	0.5641088	145.9926653	9	4	11_3	20
11	4	94	11_4	137	3	4	1492.528425	3.932698371	0.5641088	145.9926653	9	4	11_3	20
11	5	94	11_5	255	4	4	1492.528425	3.932698371	0.5641088	145.9926653	9	4	11_3	20
11	1	94	11_1	136	4	6	1402.638566	3.431084546	0.15112923	105.4678807	9	4	11_3	13
11	3	94	11_3	73	1	6	1402.638566	3.431084546	0.15112923	105.4678807	9	4	11_3	13
11	4	94	11_4	110	3	6	1402.638566	3.431084546	0.15112923	105.4678807	9	4	11_3	13
11	8	94	11_8	104	2	6	1402.638566	3.431084546	0.15112923	105.4678807	9	4	11_3	13
10	1	96	10_1	478	8	1	1506.742819	9.612032688	0.882564478	116.5042515	9	8	10_7	19
10	2	96	10_2	87	4	1	1506.742819	9.612032688	0.882564478	116.5042515	9	8	10_7	19
10	3	96	10_3	84	3	1	1506.742819	9.612032688	0.882564478	116.5042515	9	8	10_7	19
10	4	96	10_4	178	7	1	1506.742819	9.612032688	0.882564478	116.5042515	9	8	10_7	19
10	5	96	10_5	146	6	1	1506.742819	9.612032688	0.882564478	116.5042515	9	8	10_7	19
10	6	96	10_6	143	5	1	1506.742819	9.612032688	0.882564478	116.5042515	9	8	10_7	19
10	7	96	10_7	69	1	1	1506.742819	9.612032688	0.882564478	116.5042515	9	8	10_7	19
10	8	96	10_8	84	2	1	1506.742819	9.612032688	0.882564478	116.5042515	9	8	10_7	19
10	2	96	10_2	90	3	3	1302.257523	1.632009186	0.196329297	152.3658648	9	5	10_7	5
10	4	96	10_4	289	5	3	1302.257523	1.632009186	0.196329297	152.3658648	9	5	10_7	5
10	6	96	10_6	73	2	3	1302.257523	1.632009186	0.196329297	152.3658648	9	5	10_7	5
10	7	96	10_7	50	1	3	1302.257523	1.632009186	0.196329297	152.3658648	9	5	10_7	5
10	8	96	10_8	180	4	3	1302.257523	1.632009186	0.196329297	152.3658648	9	5	10_7	5
10	1	96	10_1	480	5	4	1511.872019	8.07058139	0.594246894	109.7903342	9	5	10_8	19
10	2	96	10_2	467	4	4	1511.872019	8.07058139	0.594246894	109.7903342	9	5	10_8	19
10	4	96	10_4	248	3	4	1511.872019	8.07058139	0.594246894	109.7903342	9	5	10_8	19
10	6	96	10_6	244	2	4	1511.872019	8.07058139	0.594246894	109.7903342	9	5	10_8	19
10	7	96	10_7	64	1	4	1511.872019	8.07058139	0.594246894	109.7903342	9	5	10_8	19
10	1	96	10_1	216	5	5	1428.011512	4.440263199	0.609526618	134.39221	9	6	10_2	11
10	2	96	10_2	96	1	5	1428.011512	4.440263199	0.609526618	134.39221	9	6	10_2	11
10	3	96	10_3	148	3	5	1428.011512	4.440263199	0.609526618	134.39221	9	6	10_2	11
10	4	96	10_4	185	4	5	1428.011512	4.440263199	0.609526618	134.39221	9	6	10_2	11
10	6	96	10_6	253	6	5	1428.011512	4.440263199	0.609526618	134.39221	9	6	10_2	11
10	7	96	10_7	100	2	5	1428.011512	4.440263199	0.609526618	134.39221	9	6	10_2	11
10	1	96	10_1	309	4	6	1357.906054	6.287643995	0.77304327	166.6829384	9	4	10_6	24
10	4	96	10_4	191	3	6	1357.906054	6.287643995	0.77304327	166.6829384	9	4	10_6	24
10	6	96	10_6	75	1	6	1357.906054	6.287643995	0.77304327	166.6829384	9	4	10_6	24
10	7	96	10_7	89	2	6	1357.906054	6.287643995	0.77304327	166.6829384	9	4	10_6	24
2	2	97	2_2	156	3	1	1526.379619	7.569835533	0.887894527	113.5486133	10	3	2_3	8
2	3	97	2_3	52	1	1	1526.379619	7.569835533	0.887894527	113.5486133	10	3	2_3	8
2	7	97	2_7	65	2	1	1526.379619	7.569835533	0.887894527	113.5486133	10	3	2_3	8
2	3	97	2_3	63	2	2	1541.669733	8.708330132	0.865300087	61.31340341	10	5	2_3	19
2	4	97	2_4	183	5	2	1541.669733	8.708330132	0.865300087	61.31340341	10	5	2_3	19
2	5	97	2_5	91	3	2	1541.669733	8.708330132	0.865300087	61.31340341	10	5	2_3	19
2	7	97	2_7	63	1	2	1541.669733	8.708330132	0.865300087	61.31340341	10	5	2_3	19
2	8	97	2_8	140	4	2	1541.669733	8.708330132	0.865300087	61.31340341	10	5	2_3	19
2	2	97	2_2	245	3	3	1229.114276	6.420808484	0.713253216	163.2359322	10	4	2_7	52
2	4	97	2_4	403	4	3	1229.114276	6.420808484	0.713253216	163.2359322	10	4	2_7	52
2	5	97	2_5	225	2	3	1229.114276	6.420808484	0.713253216	163.2359322	10	4	2_7	52
2	7	97	2_7	112	1	3	1229.114276	6.420808484	0.713253216	163.2359322	10	4	2_7	52
2	3	97	2_3	27	1	4	1151.108589	8.146225819	0.756125371	11.50637976	10	4	2_3	6
2	4	97	2_4	143	4	4	1151.108589	8.146225819	0.756125371	11.50637976	10	4	2_3	6
2	5	97	2_5	95	3	4	1151.108589	8.146225819	0.756125371	11.50637976	10	4	2_3	6
2	7	97	2_7	36	2	4	1151.108589	8.146225819	0.756125371	11.50637976	10	4	2_3	6
2	2	97	2_2	277	3	5	1288.171401	7.476815676	0.927631526	165.2908717	10	4	2_7	27
2	3	97	2_3	121	2	5	1288.171401	7.476815676	0.927631526	165.2908717	10	4	2_7	27
2	4	97	2_4	311	4	5	1288.171401	7.476815676	0.927631526	165.2908717	10	4	2_7	27
2	7	97	2_7	105	1	5	1288.171401	7.476815676	0.927631526	165.2908717	10	4	2_7	27
2	1	97	2_1	199	5	6	1404.06898	5.355171115	0.67003252	62.08879202	10	6	2_7	24
2	3	97	2_3	86	2	6	1404.06898	5.355171115	0.67003252	62.08879202	10	6	2_7	24
2	4	97	2_4	267	6	6	1404.06898	5.355171115	0.67003252	62.08879202	10	6	2_7	24
2	5	97	2_5	100	4	6	1404.06898	5.355171115	0.67003252	62.08879202	10	6	2_7	24
2	7	97	2_7	69	1	6	1404.06898	5.355171115	0.67003252	62.08879202	10	6	2_7	24
2	8	97	2_8	87	3	6	1404.06898	5.355171115	0.67003252	62.08879202	10	6	2_7	24
2	7	97	2_7	110	1	7	1160.307145	8.565559901	0.99715179	167.2360356	10	2	2_7	55
2	8	97	2_8	355	2	7	1160.307145	8.565559901	0.99715179	167.2360356	10	2	2_7	55
6	1	99	6_1	100	3	1	1238.999194	5.612654707	0.865955403	136.14918	11	5	6_3	21
6	2	99	6_2	99	2	1	1238.999194	5.612654707	0.865955403	136.14918	11	5	6_3	21
6	3	99	6_3	99	1	1	1238.999194	5.612654707	0.865955403	136.14918	11	5	6_3	21
6	4	99	6_4	134	4	1	1238.999194	5.612654707	0.865955403	136.14918	11	5	6_3	21
6	6	99	6_6	441	5	1	1238.999194	5.612654707	0.865955403	136.14918	11	5	6_3	21
6	1	99	6_1	62	1	2	1186.682946	2.431922474	0.235654554	64.93978581	11	2	6_1	10
6	3	99	6_3	159	2	2	1186.682946	2.431922474	0.235654554	64.93978581	11	2	6_1	10
6	3	99	6_3	71	2	3	1221.782133	2.579003097	0.37499727	92.54596478	11	4	6_5	38
6	4	99	6_4	102	3	3	1221.782133	2.579003097	0.37499727	92.54596478	11	4	6_5	38
6	5	99	6_5	64	1	3	1221.782133	2.579003097	0.37499727	92.54596478	11	4	6_5	38
6	6	99	6_6	203	4	3	1221.782133	2.579003097	0.37499727	92.54596478	11	4	6_5	38
6	1	99	6_1	62	1	4	1212.580727	4.10246817	0.333902474	48.37668064	11	4	6_1	8
6	2	99	6_2	68	2	4	1212.580727	4.10246817	0.333902474	48.37668064	11	4	6_1	8
6	5	99	6_5	103	3	4	1212.580727	4.10246817	0.333902474	48.37668064	11	4	6_1	8
6	6	99	6_6	364	4	4	1212.580727	4.10246817	0.333902474	48.37668064	11	4	6_1	8
6	1	99	6_1	80	2	5	1471.881697	4.490895781	0.71763555	164.7955616	11	4	6_5	29
6	2	99	6_2	105	3	5	1471.881697	4.490895781	0.71763555	164.7955616	11	4	6_5	29
6	5	99	6_5	75	1	5	1471.881697	4.490895781	0.71763555	164.7955616	11	4	6_5	29
6	8	99	6_8	485	4	5	1471.881697	4.490895781	0.71763555	164.7955616	11	4	6_5	29
6	1	99	6_1	103	2	6	1260.507845	4.475417307	0.895670757	160.608211	11	4	6_5	32
6	3	99	6_3	115	3	6	1260.507845	4.475417307	0.895670757	160.608211	11	4	6_5	32
[truncated: 92 more rows]
