# Supplementary material for: Information can explain the dynamics of group order in animal collective behaviour
Source: Nat Commun. 2020 Jun 1;11:2737. doi: 10.1038/s41467-020-16578-x (PMC7264142; doi:10.1038/s41467-020-16578-x)
Supplement: Supplementary file 7 — Supplementary Data 4 [file 41467_2020_16578_MOESM7_ESM.csv]

Group	Individual_Identity	Mean_Heading_to_Nearest_Neighbor	Individual_Identity_Intercept	Mean_Speed_pixels_per_frame
1	1_1	37.53656701	0.134668013	6.481763092
1	1_2	40.44208239	0.05789822	7.025487816
1	1_3	31.95344814	0.026274393	8.399337326
1	1_4	48.14504732	0.067693751	5.37949775
1	1_5	38.19618871	-0.304077526	7.480310919
1	1_6	35.78863741	0.01862674	7.473386976
1	1_7	38.97288983	-0.037889601	7.691195236
1	1_8	33.31679581	0.068374263	7.479992361
2	2_1	39.57923948	0.113819092	6.649115309
2	2_2	25.41238659	0.112915976	9.363612444
2	2_3	29.91021409	-0.254208048	8.733299319
2	2_4	33.87244384	0.188204887	7.732755844
2	2_5	32.62828669	0.124959009	8.328102157
2	2_6	31.96764535	0.158803776	6.717334964
2	2_7	29.7785926	-0.299073193	9.121677765
2	2_8	29.3741217	0.077138153	8.663129132
3	3_1	40.81816396	-0.228462031	9.823508967
3	3_2	35.29077186	-0.111965916	7.040716228
3	3_3	42.36045471	0.10616053	7.279267656
3	3_4	29.9915349	0.07837913	8.718749797
3	3_5	33.08400755	0.029464738	9.337875419
3	3_6	33.68197674	0.113978535	8.321028444
3	3_7	36.11316546	-0.058965056	8.427132594
3	3_8	32.21160027	0.005822457	8.75710776
4	4_1	51.77996374	0.110742077	4.415613325
4	4_2	30.21367304	0.065264249	6.542441137
4	4_3	28.68111699	0.176822407	6.105682255
4	4_4	32.9404001	0.08935044	6.555088625
4	4_5	30.29433264	0.087363357	6.85621147
4	4_6	34.65761916	0.078064486	5.275010489
4	4_7	30.42684144	0.056647275	7.510505174
4	4_8	32.52126924	-0.139522585	7.451153442
5	5_1	46.73733099	-0.099775738	7.988516308
5	5_2	49.92090717	0.207489388	5.98958951
5	5_3	48.55219797	0.137112439	7.195270495
5	5_4	45.40798518	-0.177280588	8.393854908
5	5_5	55.27697891	0.235720101	5.790031272
5	5_6	49.95205498	0.176937311	5.521120877
5	5_7	45.33976052	-0.084852214	6.340523114
5	5_8	50.39054479	0.186684169	6.281309906
6	6_1	41.41919978	-0.111751211	9.558295951
6	6_2	38.89112099	-0.219677969	9.347086375
6	6_3	40.87475686	-0.132340757	9.466083431
6	6_4	31.8715183	0.038527629	10.40714323
6	6_5	41.88163052	-0.103750609	8.145435287
6	6_6	53.69115441	0.24974749	6.433664423
6	6_7	48.75621098	0.146366525	7.304512444
6	6_8	40.44624437	0.145846972	8.145531302
7	7_1	39.41608351	-0.194373327	7.492437141
7	7_2	47.4477053	0.075080772	6.92970749
7	7_3	41.2705553	0.08742958	7.585743655
7	7_4	54.31200033	0.14092316	6.166653594
7	7_5	41.08698101	-0.185973851	7.832575433
7	7_6	48.66705494	-0.022936126	6.959419836
7	7_7	38.79260784	-0.024233442	8.291398687
7	7_8	36.43734287	0.18342759	7.502493974
8	8_1	34.4713403	0.120019211	7.271769849
8	8_2	31.38311755	-0.008496575	9.052046383
8	8_3	33.02501055	0.032192556	7.683684595
8	8_4	36.83439222	-0.301092779	8.98602854
8	8_5	43.16039149	0.053009851	6.385851384
8	8_6	33.1498523	-0.142846152	8.631255893
8	8_7	29.73187845	-0.121135227	9.569306102
8	8_8	34.62857547	-0.222591556	9.167669544
9	9_1	51.27684816	0.068630084	6.809459535
9	9_2	35.63583017	0.116987478	9.097490877
9	9_3	35.53981734	-0.068149478	9.80855605
9	9_4	41.04485791	-0.041950649	9.019885999
9	9_5	36.16604526	-0.030713371	10.12533742
9	9_6	38.65412862	-0.182639882	8.826459782
9	9_7	38.91376321	-0.128626606	10.78785857
9	9_8	42.12930719	-0.065474232	9.521429828
10	10_1	35.22095487	0.057904099	11.27473683
10	10_2	38.77437964	-0.146630989	11.82336288
10	10_3	34.03547447	-0.125875244	11.58943796
10	10_4	45.40338854	0.040798305	10.59727618
10	10_5	35.9044779	0.05408163	9.938437877
10	10_6	37.02608992	-0.072335648	11.37498193
10	10_7	51.10450164	-0.247844994	9.93390165
10	10_8	48.01109722	-0.135285143	10.54442484
11	11_1	52.99603378	-0.229268238	8.899698402
11	11_2	32.27585709	0.038909386	9.115139786
11	11_3	41.20683055	-0.217931403	8.853483247
11	11_4	32.66881144	-0.005810824	9.836383983
11	11_5	35.9299941	0.036019229	8.896213131
11	11_6	37.84107337	0.170958859	7.314561802
11	11_7	58.20961864	0.126411241	5.367531631
11	11_8	34.96817112	0.012563647	10.0491799
12	12_1	50.99201037	0.00050813	8.302230656
12	12_2	41.56787692	0.129930497	7.846764608
12	12_3	48.75393345	0.09035706	7.29456597
12	12_4	47.4149162	-0.239060419	9.145676664
12	12_5	39.48625516	0.164931117	8.089176339
12	12_6	39.70153204	-0.163055868	8.495647903
12	12_7	43.65195846	0.140086552	7.652242965
12	12_8	39.06786512	0.074897049	6.313126576
