# Supplementary material for: Information can explain the dynamics of group order in animal collective behaviour
Source: Nat Commun. 2020 Jun 1;11:2737. doi: 10.1038/s41467-020-16578-x (PMC7264142; doi:10.1038/s41467-020-16578-x)
Supplement: Supplementary file 8 — Supplementary Data 5 [file 41467_2020_16578_MOESM8_ESM.csv]

Group	Trial	Presentation	Fish	Individual_Identity	Arrival_Latency_Frames	Arrival_Order	Feeding_Fish
4	1	1	8	4_8	167	1	1
4	1	2	8	4_8	89	1	1
4	1	3	8	4_8	105	1	1
4	1	4	8	4_8	119	1	1
4	1	5	8	4_8	232	1	1
4	1	6	8	4_8	72	1	1
12	3	1	3	12_3	129	5	1
12	3	2	4	12_4	118	1	1
12	3	6	6	12_6	228	2	1
6	6	1	2	6_2	133	1	1
6	6	2	1	6_1	115	4	1
6	6	3	1	6_1	221	3	1
6	6	4	4	6_4	157	5	1
6	6	6	2	6_2	71	1	1
7	7	1	1	7_1	234	3	1
7	7	2	1	7_1	179	4	1
7	7	3	5	7_5	50	1	1
7	7	4	1	7_1	94	2	1
7	7	5	1	7_1	98	1	1
7	7	6	1	7_1	66	1	1
5	8	2	4	5_4	303	2	1
5	8	3	1	5_1	119	2	1
5	8	4	6	5_6	228	5	1
5	8	5	1	5_1	159	1	1
5	8	6	7	5_7	165	2	1
3	9	1	1	3_1	109	2	1
3	9	2	3	3_3	152	7	1
3	9	3	1	3_1	76	1	1
3	9	4	7	3_7	144	2	1
3	9	5	1	3_1	93	1	1
3	9	6	1	3_1	89	1	1
1	10	1	2	1_2	72	4	1
1	10	2	5	1_5	89	1	1
1	10	3	5	1_5	84	1	1
1	10	4	5	1_5	144	1	1
1	10	5	5	1_5	110	1	1
11	105	1	1	11_1	56	1	1
11	105	2	1	11_1	84	1	1
11	105	3	1	11_1	52	1	1
11	105	4	1	11_1	50	1	1
11	105	5	1	11_1	128	2	1
6	108	2	1	6_1	57	1	1
6	108	3	3	6_3	49	1	1
6	108	4	5	6_5	59	1	1
6	108	7	5	6_5	53	1	1
9	11	1	7	9_7	126	2	1
9	11	2	2	9_2	196	4	1
9	11	3	7	9_7	122	1	1
9	11	4	3	9_3	175	4	1
9	11	5	7	9_7	182	1	1
9	11	6	8	9_8	140	4	1
10	110	1	8	10_8	84	2	1
10	110	2	8	10_8	65	4	1
10	110	4	7	10_7	62	1	1
10	110	5	7	10_7	48	1	1
10	110	6	7	10_7	51	1	1
2	111	1	3	2_3	126	2	1
2	111	2	3	2_3	49	1	1
2	111	3	7	2_7	66	1	1
2	111	4	7	2_7	61	1	1
2	111	5	7	2_7	60	1	1
2	111	6	7	2_7	59	2	1
10	12	1	8	10_8	89	2	1
10	12	3	3	10_3	116	5	1
10	12	4	6	10_6	89	1	1
10	12	5	6	10_6	75	2	1
10	12	6	3	10_3	49	1	1
6	13	2	2	6_2	122	1	1
6	13	3	2	6_2	164	1	1
6	13	4	2	6_2	188	1	1
6	13	5	2	6_2	89	1	1
6	13	6	2	6_2	120	1	1
12	16	3	6	12_6	46	1	1
12	16	4	4	12_4	74	1	1
12	16	5	6	12_6	74	1	1
4	17	1	8	4_8	171	1	1
4	17	2	8	4_8	106	1	1
4	17	3	5	4_5	276	2	1
4	17	4	8	4_8	100	1	1
4	17	5	8	4_8	83	1	1
4	17	6	8	4_8	92	1	1
8	18	1	4	8_4	88	1	1
8	18	2	4	8_4	125	2	1
8	18	3	4	8_4	110	1	1
8	18	4	4	8_4	53	1	1
8	18	5	4	8_4	69	1	1
9	19	1	4	9_4	159	3	1
9	19	2	2	9_2	104	1	1
9	19	3	4	9_4	188	3	1
9	19	4	7	9_7	167	2	1
9	19	5	7	9_7	59	1	1
9	19	6	6	9_6	129	3	1
9	19	7	2	9_2	126	4	1
3	20	1	7	3_7	94	1	1
3	20	2	1	3_1	62	1	1
3	20	3	1	3_1	54	1	1
3	20	4	1	3_1	89	2	1
3	20	6	7	3_7	71	1	1
3	20	7	1	3_1	61	1	1
7	21	2	6	7_6	185	2	1
7	21	3	5	7_5	41	2	1
7	21	4	1	7_1	73	1	1
7	21	5	5	7_5	112	1	1
7	21	6	1	7_1	82	1	1
5	22	1	4	5_4	139	2	1
5	22	2	4	5_4	119	2	1
5	22	3	4	5_4	59	1	1
5	22	4	1	5_1	122	3	1
5	22	6	7	5_7	85	1	1
1	23	1	5	1_5	103	1	1
1	23	2	5	1_5	71	1	1
1	23	3	7	1_7	155	4	1
1	23	4	5	1_5	110	1	1
1	23	5	5	1_5	61	1	1
1	23	6	5	1_5	105	3	1
10	24	1	8	10_8	163	5	1
10	24	2	7	10_7	171	6	1
10	24	3	8	10_8	77	1	1
10	24	4	7	10_7	184	3	1
10	24	5	2	10_2	117	1	1
10	24	6	3	10_3	90	1	1
4	26	1	8	4_8	123	1	1
4	26	2	8	4_8	82	1	1
4	26	3	8	4_8	108	1	1
4	26	4	8	4_8	181	1	1
4	26	5	8	4_8	183	1	1
4	26	6	8	4_8	54	1	1
8	27	1	4	8_4	66	1	1
8	27	2	4	8_4	70	1	1
8	27	3	4	8_4	70	1	1
8	27	4	4	8_4	66	1	1
8	27	5	8	8_8	139	3	1
8	27	6	8	8_8	74	2	1
6	28	1	2	6_2	85	1	1
6	28	2	2	6_2	125	1	1
6	28	3	1	6_1	140	2	1
6	28	4	2	6_2	81	1	1
6	28	5	2	6_2	86	1	1
12	30	1	4	12_4	79	1	1
12	30	2	4	12_4	56	1	1
12	30	3	4	12_4	62	1	1
12	30	4	4	12_4	67	1	1
12	30	5	4	12_4	113	1	1
12	30	6	6	12_6	47	1	1
9	31	1	8	9_8	162	3	1
9	31	2	4	9_4	79	1	1
9	31	3	6	9_6	156	3	1
9	31	4	6	9_6	91	1	1
9	31	5	6	9_6	116	2	1
1	32	1	5	1_5	71	1	1
1	32	2	7	1_7	171	5	1
1	32	3	5	1_5	48	1	1
1	32	4	5	1_5	67	1	1
1	32	5	5	1_5	49	1	1
1	32	6	5	1_5	73	1	1
5	33	1	4	5_4	55	1	1
5	33	2	4	5_4	127	1	1
5	33	3	4	5_4	40	1	1
5	33	4	4	5_4	48	1	1
5	33	5	4	5_4	69	1	1
5	33	6	1	5_1	111	1	1
6	34	1	5	6_5	129	5	1
6	34	2	2	6_2	115	1	1
6	34	3	2	6_2	105	1	1
6	34	4	1	6_1	153	1	1
6	34	5	5	6_5	144	3	1
6	34	6	2	6_2	164	2	1
3	35	1	7	3_7	101	1	1
3	35	2	1	3_1	167	2	1
3	35	3	1	3_1	115	5	1
3	35	4	1	3_1	396	6	1
3	35	5	8	3_8	162	3	1
3	35	6	2	3_2	144	1	1
3	35	7	2	3_2	126	1	1
7	36	1	5	7_5	104	2	1
7	36	2	6	7_6	130	1	1
7	36	3	1	7_1	74	1	1
7	36	4	1	7_1	52	2	1
7	36	5	1	7_1	94	1	1
7	36	6	1	7_1	60	2	1
11	37	2	3	11_3	181	1	1
11	37	3	5	11_5	59	3	1
11	37	4	3	11_3	80	1	1
11	37	5	1	11_1	110	4	1
11	37	6	1	11_1	111	1	1
11	37	7	1	11_1	112	2	1
8	38	1	4	8_4	92	1	1
8	38	2	4	8_4	89	1	1
8	38	3	8	8_8	117	3	1
8	38	4	8	8_8	132	1	1
8	38	5	6	8_6	98	4	1
8	38	6	6	8_6	129	3	1
2	39	1	7	2_7	52	1	1
2	39	2	7	2_7	84	1	1
2	39	3	7	2_7	91	1	1
2	39	5	7	2_7	115	1	1
2	39	6	7	2_7	78	1	1
2	39	7	7	2_7	103	1	1
12	40	1	1	12_1	78	1	1
12	40	2	6	12_6	78	2	1
12	40	3	6	12_6	72	1	1
12	40	4	1	12_1	58	2	1
12	40	5	4	12_4	58	1	1
12	40	6	1	12_1	72	1	1
10	41	1	8	10_8	62	1	1
10	41	2	3	10_3	121	1	1
10	41	3	8	10_8	85	1	1
10	41	4	8	10_8	90	1	1
10	41	5	8	10_8	127	2	1
10	41	6	3	10_3	151	1	1
6	42	1	1	6_1	88	2	1
6	42	5	2	6_2	102	1	1
6	42	6	2	6_2	63	1	1
3	43	3	1	3_1	125	1	1
3	43	4	1	3_1	91	1	1
3	43	5	1	3_1	122	1	1
3	43	6	2	3_2	121	1	1
5	44	1	4	5_4	159	1	1
5	44	2	4	5_4	75	1	1
5	44	3	4	5_4	110	2	1
5	44	4	1	5_1	43	1	1
5	44	5	4	5_4	35	1	1
5	44	6	4	5_4	106	3	1
1	45	1	5	1_5	77	1	1
1	45	2	5	1_5	75	1	1
1	45	3	5	1_5	134	1	1
1	45	4	5	1_5	60	1	1
1	45	5	5	1_5	50	1	1
1	45	6	5	1_5	69	1	1
9	46	1	5	9_5	148	4	1
9	46	2	6	9_6	89	1	1
9	46	3	6	9_6	80	1	1
9	46	4	6	9_6	97	2	1
9	46	5	7	9_7	60	1	1
9	46	6	6	9_6	135	1	1
11	49	1	3	11_3	73	1	1
11	49	2	1	11_1	94	1	1
11	49	3	3	11_3	140	1	1
11	49	4	3	11_3	60	2	1
8	50	1	4	8_4	55	1	1
8	50	2	8	8_8	115	2	1
8	50	3	4	8_4	76	1	1
8	50	4	4	8_4	67	1	1
8	50	5	6	8_6	81	2	1
8	50	6	4	8_4	43	1	1
2	51	1	7	2_7	57	1	1
2	51	2	7	2_7	63	1	1
2	51	3	3	2_3	66	3	1
2	51	4	3	2_3	69	1	1
2	51	5	7	2_7	71	1	1
2	51	6	7	2_7	63	1	1
2	51	7	3	2_3	68	2	1
10	52	1	8	10_8	66	1	1
10	52	2	2	10_2	63	2	1
10	52	3	7	10_7	56	1	1
10	52	4	8	10_8	81	1	1
10	52	5	2	10_2	62	1	1
10	52	6	6	10_6	102	2	1
1	53	1	5	1_5	85	1	1
1	53	2	5	1_5	91	1	1
1	53	3	5	1_5	75	1	1
1	53	4	5	1_5	148	1	1
1	53	6	5	1_5	224	1	1
1	53	7	6	1_6	121	2	1
3	54	1	8	3_8	135	4	1
3	54	2	1	3_1	50	1	1
3	54	3	1	3_1	77	1	1
3	54	4	1	3_1	61	1	1
3	54	6	1	3_1	94	1	1
5	55	1	4	5_4	79	1	1
5	55	2	1	5_1	172	1	1
5	55	3	1	5_1	126	1	1
5	55	5	1	5_1	64	1	1
5	55	7	1	5_1	154	1	1
9	56	1	8	9_8	167	5	1
9	56	3	3	9_3	56	1	1
9	56	4	7	9_7	57	1	1
9	56	5	6	9_6	57	2	1
9	56	6	6	9_6	78	1	1
9	56	7	7	9_7	88	1	1
6	57	1	3	6_3	137	3	1
6	57	2	2	6_2	125	2	1
6	57	3	3	6_3	63	1	1
6	57	6	3	6_3	68	3	1
6	59	1	2	6_2	103	2	1
6	59	2	3	6_3	58	1	1
6	59	3	1	6_1	95	1	1
6	59	4	3	6_3	77	1	1
6	59	5	2	6_2	43	1	1
6	59	6	3	6_3	62	1	1
3	60	1	1	3_1	78	1	1
3	60	2	1	3_1	62	1	1
3	60	3	1	3_1	77	1	1
3	60	4	1	3_1	58	1	1
3	60	5	1	3_1	61	1	1
3	60	6	2	3_2	88	2	1
11	61	1	1	11_1	60	1	1
11	61	2	1	11_1	56	1	1
11	61	3	1	11_1	62	1	1
11	61	4	3	11_3	60	1	1
11	61	5	3	11_3	108	1	1
11	61	6	4	11_4	110	2	1
2	62	1	7	2_7	67	2	1
2	62	2	7	2_7	31	2	1
2	62	3	3	2_3	146	1	1
2	62	4	7	2_7	58	2	1
2	62	5	3	2_3	60	1	1
8	63	1	8	8_8	118	1	1
8	63	2	4	8_4	111	2	1
8	63	3	6	8_6	65	1	1
8	63	4	6	8_6	79	1	1
8	63	5	4	8_4	64	1	1
8	63	6	4	8_4	38	2	1
8	63	7	8	8_8	44	1	1
9	64	1	7	9_7	68	1	1
9	64	2	6	9_6	90	5	1
9	64	3	8	9_8	77	3	1
9	64	4	6	9_6	94	1	1
9	64	5	6	9_6	46	1	1
9	64	6	8	9_8	111	3	1
2	69	1	7	2_7	76	1	1
2	69	3	7	2_7	95	2	1
2	69	5	7	2_7	63	2	1
2	69	6	3	2_3	58	1	1
2	69	7	7	2_7	72	1	1
6	71	1	1	6_1	68	3	1
6	71	2	2	6_2	88	1	1
6	71	4	5	6_5	28	1	1
6	71	5	1	6_1	92	2	1
6	71	6	3	6_3	56	2	1
3	72	1	1	3_1	54	1	1
3	72	2	1	3_1	92	1	1
3	72	3	1	3_1	55	1	1
3	72	4	1	3_1	74	1	1
3	72	5	1	3_1	71	1	1
3	72	7	1	3_1	104	1	1
8	73	1	8	8_8	63	1	1
8	73	2	8	8_8	150	1	1
8	73	4	4	8_4	78	1	1
8	73	5	8	8_8	96	2	1
8	73	6	4	8_4	51	1	1
11	74	1	1	11_1	81	2	1
11	74	2	3	11_3	53	1	1
11	74	3	3	11_3	60	1	1
11	74	4	1	11_1	86	1	1
11	74	5	1	11_1	86	1	1
11	74	6	3	11_3	82	1	1
9	76	1	6	9_6	65	1	1
9	76	2	6	9_6	82	1	1
9	76	3	6	9_6	54	2	1
9	76	4	8	9_8	98	2	1
9	76	5	6	9_6	53	2	1
9	76	6	8	9_8	60	2	1
2	80	1	7	2_7	50	1	1
2	80	2	7	2_7	63	1	1
2	80	3	7	2_7	50	1	1
2	80	4	7	2_7	81	1	1
2	80	5	7	2_7	78	1	1
2	80	6	3	2_3	89	1	1
6	81	2	2	6_2	66	2	1
6	81	4	1	6_1	62	1	1
6	81	5	2	6_2	100	2	1
6	81	6	5	6_5	79	1	1
6	81	7	5	6_5	73	1	1
11	82	6	1	11_1	93	1	1
10	83	2	7	10_7	61	1	1
10	83	3	7	10_7	70	2	1
10	83	4	8	10_8	61	1	1
10	83	5	7	10_7	101	1	1
10	83	6	7	10_7	65	1	1
8	84	1	8	8_8	76	1	1
8	84	2	8	8_8	58	1	1
8	84	3	6	8_6	88	2	1
8	84	4	6	8_6	59	1	1
8	84	5	8	8_8	103	1	1
8	84	6	8	8_8	51	1	1
2	87	1	8	2_8	71	3	1
2	87	2	7	2_7	56	2	1
2	87	4	3	2_3	62	1	1
2	87	5	7	2_7	96	1	1
2	87	6	7	2_7	58	1	1
9	89	1	7	9_7	46	2	1
9	89	3	2	9_2	48	2	1
9	89	4	6	9_6	81	1	1
9	89	5	6	9_6	60	1	1
9	89	6	6	9_6	46	1	1
6	90	1	3	6_3	67	2	1
6	90	2	2	6_2	80	1	1
6	90	4	2	6_2	88	2	1
6	90	5	2	6_2	64	1	1
6	90	6	3	6_3	51	1	1
10	91	1	7	10_7	69	1	1
10	91	2	8	10_8	66	1	1
10	91	4	6	10_6	82	2	1
10	91	6	7	10_7	71	1	1
10	91	7	7	10_7	59	1	1
11	94	1	1	11_1	84	1	1
11	94	2	1	11_1	66	1	1
11	94	3	4	11_4	145	3	1
11	94	4	1	11_1	59	1	1
11	94	6	3	11_3	73	1	1
10	96	1	7	10_7	69	1	1
10	96	3	7	10_7	50	1	1
10	96	4	7	10_7	64	1	1
10	96	5	7	10_7	100	2	1
10	96	6	7	10_7	89	2	1
2	97	1	7	2_7	65	2	1
2	97	2	7	2_7	63	2	1
2	97	3	7	2_7	112	1	1
2	97	4	7	2_7	36	2	1
2	97	6	7	2_7	69	1	1
2	97	7	7	2_7	110	1	1
6	99	1	2	6_2	99	1	1
6	99	2	1	6_1	62	1	1
6	99	3	4	6_4	102	3	1
6	99	4	5	6_5	104	3	1
6	99	5	2	6_2	105	3	1
6	99	6	1	6_1	103	2	1
